# Supplementary material for: Physiological medium and 3-hydroxybutyrate modulate autophagy-linked organelle remodeling in human external urethral sphincter myoblasts
Source: Sci Rep. 2026 Mar 16;16:13610. doi: 10.1038/s41598-026-43453-4 (PMC13121627; doi:10.1038/s41598-026-43453-4)
Supplement: Supplementary file 8 — Supplementary Material 8 [file 41598_2026_43453_MOESM8_ESM.csv]

Supplementary Table S1. Pathway impact analysis in HG-control
Summary of pathway analysis for each culture condition and time interval (Pre–48 h, 48–96 h, and 96–144 h). The dominant metabolic pathways identified by pathway analysis are listed for each group: high-glucose control (HG-control), HG-DMEM with 3-hydroxybutyrate (HG-3HB), low-glucose control (LG-control), and LG-MEM with 3-hydroxybutyrate (LG-3HB). Pathways were ranked according to the false dis…
List of significantly enriched pathways identified by MetaboAnalyst 6.0
Pre-48h						48h-96h						96h-144h
	Total Cmpd	Hits	FDR	Impact			Total Cmpd	Hits	FDR	Impact			Total Cmpd	Hits	FDR	Impact
Selenocompound metabolism	20	1	0.00010491	0		Taurine and hypotaurine metabolism	8	4	0.0017565	1		Taurine and hypotaurine metabolism	8	4	0.012239	1
Glyoxylate and dicarboxylate metabolism	32	10	0.00010491	0.51667		Alanine, aspartate and glutamate metabolism	28	12	0.003255	0.67148		Thiamine metabolism	7	1	0.012239	0
Cysteine and methionine metabolism	33	8	0.00018117	0.48386		Glyoxylate and dicarboxylate metabolism	32	10	0.0041953	0.51667		Sphingolipid metabolism	32	2	0.012239	0.00563
Pyruvate metabolism	23	4	0.00018117	0.21967		Propanoate metabolism	22	5	0.0048239	0.04103		Pantothenate and CoA biosynthesis	20	8	0.012376	0.08163
Nitrogen metabolism	6	2	0.00018117	0		Cysteine and methionine metabolism	33	8	0.0048239	0.48386		Pentose phosphate pathway	23	7	0.012376	0.33008
Citrate cycle (TCA cycle)	20	7	0.00018601	0.34692		One carbon pool by folate	26	7	0.0058793	0.34085		beta-Alanine metabolism	21	8	0.012376	0.51119
Pentose and glucuronate interconversions	19	6	0.00021342	0.33735		Pentose and glucuronate interconversions	19	6	0.0058793	0.33735		Histidine metabolism	16	4	0.013357	0.22131
Alanine, aspartate and glutamate metabolism	28	12	0.00033615	0.67148		Citrate cycle (TCA cycle)	20	7	0.0059332	0.34692		Pyrimidine metabolism	39	9	0.013357	0.26365
Pyrimidine metabolism	39	9	0.00033952	0.26365		Butanoate metabolism	15	6	0.0078954	0.14286		Starch and sucrose metabolism	18	7	0.014915	0.68707
Glycolysis or Gluconeogenesis	26	3	0.00043475	0.09785		Nitrogen metabolism	6	2	0.0078954	0		Purine metabolism	70	5	0.017908	0.06083
Thiamine metabolism	7	1	0.00058942	0		Purine metabolism	70	5	0.0082371	0.06083		Cysteine and methionine metabolism	33	8	0.032391	0.48386
Propanoate metabolism	22	5	0.00081824	0.04103		Neomycin, kanamycin and gentamicin biosynthesis	2	2	0.0099229	0		Alanine, aspartate and glutamate metabolism	28	12	0.033847	0.67148
Arginine biosynthesis	14	7	0.00081824	0.26596		Arginine biosynthesis	14	7	0.010627	0.26596		Pentose and glucuronate interconversions	19	6	0.035477	0.33735
Butanoate metabolism	15	6	0.0010965	0.14286		Pyruvate metabolism	23	4	0.012293	0.21967		Butanoate metabolism	15	6	0.035477	0.14286
Histidine metabolism	16	4	0.0014624	0.22131		Thiamine metabolism	7	1	0.012873	0		One carbon pool by folate	26	7	0.036346	0.34085
Lipoic acid metabolism	28	3	0.0017885	0.0017		Glycerolipid metabolism	16	5	0.012873	0.37383		Propanoate metabolism	22	5	0.045374	0.04103
Sphingolipid metabolism	32	2	0.0018147	0.00563		Inositol phosphate metabolism	30	4	0.012873	0.12939		Neomycin, kanamycin and gentamicin biosynthesis	2	2	0.047144	0
Porphyrin metabolism	31	2	0.0018147	0		Porphyrin metabolism	31	2	0.012873	0		D-Amino acid metabolism	15	1	0.050674	0
One carbon pool by folate	26	7	0.0021472	0.34085		Valine, leucine and isoleucine degradation	40	9	0.019107	0.08227		Glycosylphosphatidylinositol (GPI)-anchor biosynthesis	32	2	0.058831	0.03947
Arginine and proline metabolism	36	11	0.002501	0.6279		Lipoic acid metabolism	28	3	0.021013	0.0017		Arginine biosynthesis	14	7	0.068513	0.26596
Primary bile acid biosynthesis	46	2	0.0029565	0.01516		Glutathione metabolism	28	8	0.022144	0.13329		Citrate cycle (TCA cycle)	20	7	0.068513	0.34692
Glycine, serine and threonine metabolism	33	10	0.0029565	0.66846		Sphingolipid metabolism	32	2	0.022144	0.00563		Glycerophospholipid metabolism	36	4	0.081388	0.13672
Purine metabolism	70	5	0.0033565	0.06083		Fructose and mannose metabolism	20	6	0.026652	0.32161		Glycine, serine and threonine metabolism	33	10	0.08443	0.66846
Glycerophospholipid metabolism	36	4	0.0033565	0.13672		Galactose metabolism	27	10	0.026652	0.54033		Glutathione metabolism	28	8	0.08443	0.13329
Pantothenate and CoA biosynthesis	20	8	0.0033565	0.08163		Arginine and proline metabolism	36	11	0.027426	0.6279		Inositol phosphate metabolism	30	4	0.085024	0.12939
Taurine and hypotaurine metabolism	8	4	0.0036136	1		Pentose phosphate pathway	23	7	0.030124	0.33008		Fructose and mannose metabolism	20	6	0.10047	0.32161
Tyrosine metabolism	42	9	0.0048909	0.51231		Pyrimidine metabolism	39	9	0.030124	0.26365		Galactose metabolism	27	10	0.10047	0.54033
Ubiquinone and other terpenoid-quinone biosynthesis	19	3	0.0053206	0.04545		Tyrosine metabolism	42	9	0.030124	0.51231		Tyrosine metabolism	42	9	0.12273	0.51231
Glutathione metabolism	28	8	0.0079641	0.13329		Pantothenate and CoA biosynthesis	20	8	0.034487	0.08163		Fatty acid biosynthesis	47	6	0.12273	0.01473
Valine, leucine and isoleucine degradation	40	9	0.0080432	0.08227		Glycerophospholipid metabolism	36	4	0.03458	0.13672		Glyoxylate and dicarboxylate metabolism	32	10	0.12273	0.51667
Pentose phosphate pathway	23	7	0.0092256	0.33008		Valine, leucine and isoleucine biosynthesis	8	8	0.040489	0		Ascorbate and aldarate metabolism	9	2	0.12475	0.52381
Valine, leucine and isoleucine biosynthesis	8	8	0.011652	0		Glycine, serine and threonine metabolism	33	10	0.040489	0.66846		Drug metabolism - cytochrome P450	55	1	0.13001	0
Glycerolipid metabolism	16	5	0.01224	0.37383		Amino sugar and nucleotide sugar metabolism	42	5	0.045076	0.13115		Nitrogen metabolism	6	2	0.13359	0
Glycosylphosphatidylinositol (GPI)-anchor biosynthesis	32	2	0.012493	0.03947		Starch and sucrose metabolism	18	7	0.057778	0.68707		Amino sugar and nucleotide sugar metabolism	42	5	0.14964	0.13115
Galactose metabolism	27	10	0.016172	0.54033		Glycolysis or Gluconeogenesis	26	3	0.076616	0.09785		Glycerolipid metabolism	16	5	0.15468	0.37383
Fatty acid degradation	39	2	0.016871	0		Ubiquinone and other terpenoid-quinone biosynthesis	19	3	0.086812	0.04545		Arginine and proline metabolism	36	11	0.15826	0.6279
Fructose and mannose metabolism	20	6	0.016896	0.32161		Primary bile acid biosynthesis	46	2	0.09219	0.01516		Pyruvate metabolism	23	4	0.15826	0.21967
D-Amino acid metabolism	15	1	0.0195	0		Phenylalanine metabolism	8	4	0.11484	0.61904		Valine, leucine and isoleucine degradation	40	9	0.22272	0.08227
Phenylalanine metabolism	8	4	0.0195	0.61904		beta-Alanine metabolism	21	8	0.11525	0.51119		Tryptophan metabolism	41	7	0.31557	0.43565
Phenylalanine, tyrosine and tryptophan biosynthesis	4	4	0.021646	1		Histidine metabolism	16	4	0.11817	0.22131		Ubiquinone and other terpenoid-quinone biosynthesis	19	3	0.391	0.04545
Tryptophan metabolism	41	7	0.025745	0.43565		Phenylalanine, tyrosine and tryptophan biosynthesis	4	4	0.11856	1		Valine, leucine and isoleucine biosynthesis	8	8	0.39502	0
Lysine degradation	30	1	0.03416	0		D-Amino acid metabolism	15	1	0.18222	0		Fatty acid degradation	39	2	0.45917	0
beta-Alanine metabolism	21	8	0.036168	0.51119		Ascorbate and aldarate metabolism	9	2	0.2043	0.52381		Phenylalanine, tyrosine and tryptophan biosynthesis	4	4	0.45917	1
Amino sugar and nucleotide sugar metabolism	42	5	0.040594	0.13115		Glycosylphosphatidylinositol (GPI)-anchor biosynthesis	32	2	0.27567	0.03947		Biosynthesis of unsaturated fatty acids	36	5	0.46808	0
Vitamin B6 metabolism	9	2	0.042299	0.15686		Nicotinate and nicotinamide metabolism	15	2	0.31783	0		Selenocompound metabolism	20	1	0.47414	0
Inositol phosphate metabolism	30	4	0.051032	0.12939		Lysine degradation	30	1	0.38566	0		Glycolysis or Gluconeogenesis	26	3	0.48284	0.09785
Biotin metabolism	10	2	0.051032	0.2		Fatty acid biosynthesis	47	6	0.39881	0.01473		Biotin metabolism	10	2	0.48284	0.2
Starch and sucrose metabolism	18	7	0.060719	0.68707		Tryptophan metabolism	41	7	0.53566	0.43565		Nicotinate and nicotinamide metabolism	15	2	0.48284	0
Ascorbate and aldarate metabolism	9	2	0.13652	0.52381		Selenocompound metabolism	20	1	0.59724	0		Primary bile acid biosynthesis	46	2	0.48284	0.01516
Fatty acid biosynthesis	47	6	0.14817	0.01473		Biotin metabolism	10	2	0.59786	0.2		Porphyrin metabolism	31	2	0.4946	0
Neomycin, kanamycin and gentamicin biosynthesis	2	2	0.16765	0		Fatty acid degradation	39	2	0.59786	0		Linoleic acid metabolism	5	1	0.62723	1
Fatty acid elongation	39	1	0.19595	0		Drug metabolism - cytochrome P450	55	1	0.77501	0		Phenylalanine metabolism	8	4	0.62723	0.61904
Biosynthesis of unsaturated fatty acids	36	5	0.37433	0		Vitamin B6 metabolism	9	2	0.77501	0.15686		Fatty acid elongation	39	1	0.74721	0
Nicotinate and nicotinamide metabolism	15	2	0.44718	0		Fatty acid elongation	39	1	0.83768	0		Lipoic acid metabolism	28	3	0.84776	0.0017
Drug metabolism - cytochrome P450	55	1	0.70622	0		Biosynthesis of unsaturated fatty acids	36	5	0.90023	0		Vitamin B6 metabolism	9	2	0.92044	0.15686
Linoleic acid metabolism	5	1	0.76568	1		Linoleic acid metabolism	5	1	0.91804	1		Lysine degradation	30	1	0.96234	0
