# Supplementary material for: Physiological medium and 3-hydroxybutyrate modulate autophagy-linked organelle remodeling in human external urethral sphincter myoblasts
Source: Sci Rep. 2026 Mar 16;16:13610. doi: 10.1038/s41598-026-43453-4 (PMC13121627; doi:10.1038/s41598-026-43453-4)
Supplement: Supplementary file 9 — Supplementary Material 9 [file 41598_2026_43453_MOESM9_ESM.csv]

Supplementary Table S2. Pathway impact analysis in HG-3HB
Summary of pathway analysis for each culture condition and time interval (Pre–48 h, 48–96 h, and 96–144 h). The dominant metabolic pathways identified by pathway analysis are listed for each group: high-glucose control (HG-control), HG-DMEM with 3-hydroxybutyrate (HG-3HB), low-glucose control (LG-control), and LG-MEM with 3-hydroxybutyrate (LG-3HB). Pathways were ranked according to the false dis…
List of significantly enriched pathways identified by MetaboAnalyst 6.0
Pre-48h						48h-96h						96h-144h
	Total Cmpd	Hits	FDR	Impact			Total Cmpd	Hits	FDR	Impact			Total Cmpd	Hits	FDR	Impact
Pentose and glucuronate interconversions	19	6	0.00021213	0.33735		Cysteine and methionine metabolism	33	8	0.0031694	0.48386		Pyrimidine metabolism	39	9	0.046681	0.26365
Selenocompound metabolism	20	1	0.00021213	0		Glutathione metabolism	28	8	0.0031694	0.13329		Arginine biosynthesis	14	7	0.046681	0.26596
Thiamine metabolism	7	1	0.00021213	0		Alanine, aspartate and glutamate metabolism	28	12	0.0031694	0.67148		Glyoxylate and dicarboxylate metabolism	32	10	0.055031	0.51667
Nitrogen metabolism	6	2	0.00021213	0		Nitrogen metabolism	6	2	0.0031694	0		Alanine, aspartate and glutamate metabolism	28	12	0.055031	0.67148
Pyruvate metabolism	23	4	0.00021277	0.21967		Glycolysis or Gluconeogenesis	26	3	0.0031694	0.09785		Starch and sucrose metabolism	18	7	0.075557	0.68707
Glyoxylate and dicarboxylate metabolism	32	10	0.00033898	0.51667		Purine metabolism	70	5	0.0031694	0.06083		Propanoate metabolism	22	5	0.075557	0.04103
Alanine, aspartate and glutamate metabolism	28	12	0.00034475	0.67148		Taurine and hypotaurine metabolism	8	4	0.0031694	1		Nitrogen metabolism	6	2	0.075557	0
Pentose phosphate pathway	23	7	0.00034475	0.33008		Glyoxylate and dicarboxylate metabolism	32	10	0.0036093	0.51667		Histidine metabolism	16	4	0.075557	0.22131
Arginine biosynthesis	14	7	0.0017056	0.26596		Glycerolipid metabolism	16	5	0.0036093	0.37383		Butanoate metabolism	15	6	0.075557	0.14286
Glutathione metabolism	28	8	0.0018523	0.13329		Thiamine metabolism	7	1	0.0052746	0		Sphingolipid metabolism	32	2	0.094721	0.00563
Arginine and proline metabolism	36	11	0.0019638	0.6279		Arginine and proline metabolism	36	11	0.0063227	0.6279		Inositol phosphate metabolism	30	4	0.097193	0.12939
Purine metabolism	70	5	0.0019638	0.06083		Inositol phosphate metabolism	30	4	0.0075478	0.12939		Primary bile acid biosynthesis	46	2	0.097193	0.01516
Propanoate metabolism	22	5	0.0026443	0.04103		beta-Alanine metabolism	21	8	0.015226	0.51119		Glycolysis or Gluconeogenesis	26	3	0.097193	0.09785
Cysteine and methionine metabolism	33	8	0.0028154	0.48386		Histidine metabolism	16	4	0.019906	0.22131		Tyrosine metabolism	42	9	0.097193	0.51231
Taurine and hypotaurine metabolism	8	4	0.0043299	1		Fructose and mannose metabolism	20	6	0.021779	0.32161		Ascorbate and aldarate metabolism	9	2	0.14218	0.52381
Tyrosine metabolism	42	9	0.0043299	0.51231		Pyruvate metabolism	23	4	0.021854	0.21967		Glycosylphosphatidylinositol (GPI)-anchor biosynthesis	32	2	0.16208	0.03947
Pyrimidine metabolism	39	9	0.0043299	0.26365		Citrate cycle (TCA cycle)	20	7	0.024818	0.34692		Porphyrin metabolism	31	2	0.16208	0
Citrate cycle (TCA cycle)	20	7	0.006064	0.34692		Pentose and glucuronate interconversions	19	6	0.029744	0.33735		beta-Alanine metabolism	21	8	0.16208	0.51119
Glycolysis or Gluconeogenesis	26	3	0.0074499	0.09785		Pyrimidine metabolism	39	9	0.040354	0.26365		Pantothenate and CoA biosynthesis	20	8	0.16208	0.08163
Glycine, serine and threonine metabolism	33	10	0.0074499	0.66846		Arginine biosynthesis	14	7	0.056072	0.26596		Valine, leucine and isoleucine biosynthesis	8	8	0.16208	0
Glycerophospholipid metabolism	36	4	0.0074499	0.13672		Butanoate metabolism	15	6	0.06067	0.14286		Glycerophospholipid metabolism	36	4	0.16208	0.13672
Fructose and mannose metabolism	20	6	0.0084989	0.32161		Glycerophospholipid metabolism	36	4	0.083063	0.13672		D-Amino acid metabolism	15	1	0.16704	0
Butanoate metabolism	15	6	0.010489	0.14286		Pantothenate and CoA biosynthesis	20	8	0.090228	0.08163		Neomycin, kanamycin and gentamicin biosynthesis	2	2	0.16704	0
D-Amino acid metabolism	15	1	0.012692	0		Lipoic acid metabolism	28	3	0.090981	0.0017		Citrate cycle (TCA cycle)	20	7	0.18283	0.34692
Sphingolipid metabolism	32	2	0.014263	0.00563		Propanoate metabolism	22	5	0.090981	0.04103		Lipoic acid metabolism	28	3	0.18283	0.0017
Valine, leucine and isoleucine biosynthesis	8	8	0.01596	0		Fatty acid biosynthesis	47	6	0.093301	0.01473		Valine, leucine and isoleucine degradation	40	9	0.18283	0.08227
Histidine metabolism	16	4	0.023194	0.22131		Neomycin, kanamycin and gentamicin biosynthesis	2	2	0.10657	0		Arginine and proline metabolism	36	11	0.21209	0.6279
Porphyrin metabolism	31	2	0.02655	0		Porphyrin metabolism	31	2	0.10738	0		Glycerolipid metabolism	16	5	0.2608	0.37383
Galactose metabolism	27	10	0.027171	0.54033		Glycine, serine and threonine metabolism	33	10	0.15836	0.66846		Glutathione metabolism	28	8	0.2608	0.13329
Primary bile acid biosynthesis	46	2	0.035696	0.01516		Pentose phosphate pathway	23	7	0.17336	0.33008		Phenylalanine metabolism	8	4	0.2608	0.61904
One carbon pool by folate	26	7	0.039259	0.34085		Galactose metabolism	27	10	0.18405	0.54033		Phenylalanine, tyrosine and tryptophan biosynthesis	4	4	0.2608	1
Glycosylphosphatidylinositol (GPI)-anchor biosynthesis	32	2	0.039259	0.03947		Sphingolipid metabolism	32	2	0.1841	0.00563		Taurine and hypotaurine metabolism	8	4	0.2608	1
Valine, leucine and isoleucine degradation	40	9	0.052586	0.08227		Ascorbate and aldarate metabolism	9	2	0.20811	0.52381		Pyruvate metabolism	23	4	0.27334	0.21967
Fatty acid biosynthesis	47	6	0.054098	0.01473		Valine, leucine and isoleucine degradation	40	9	0.26868	0.08227		Cysteine and methionine metabolism	33	8	0.29432	0.48386
Vitamin B6 metabolism	9	2	0.060781	0.15686		D-Amino acid metabolism	15	1	0.26868	0		Pentose and glucuronate interconversions	19	6	0.29432	0.33735
Lipoic acid metabolism	28	3	0.06371	0.0017		Valine, leucine and isoleucine biosynthesis	8	8	0.27354	0		Glycine, serine and threonine metabolism	33	10	0.32968	0.66846
Glycerolipid metabolism	16	5	0.065261	0.37383		Vitamin B6 metabolism	9	2	0.28239	0.15686		Tryptophan metabolism	41	7	0.34501	0.43565
Fatty acid degradation	39	2	0.081091	0		Tyrosine metabolism	42	9	0.29996	0.51231		Galactose metabolism	27	10	0.34501	0.54033
Pantothenate and CoA biosynthesis	20	8	0.094534	0.08163		Starch and sucrose metabolism	18	7	0.29996	0.68707		Purine metabolism	70	5	0.36867	0.06083
Amino sugar and nucleotide sugar metabolism	42	5	0.10588	0.13115		Tryptophan metabolism	41	7	0.29996	0.43565		Ubiquinone and other terpenoid-quinone biosynthesis	19	3	0.38935	0.04545
Inositol phosphate metabolism	30	4	0.11241	0.12939		Glycosylphosphatidylinositol (GPI)-anchor biosynthesis	32	2	0.29996	0.03947		Lysine degradation	30	1	0.42634	0
Tryptophan metabolism	41	7	0.13537	0.43565		Selenocompound metabolism	20	1	0.33428	0		Nicotinate and nicotinamide metabolism	15	2	0.42634	0
Starch and sucrose metabolism	18	7	0.14626	0.68707		One carbon pool by folate	26	7	0.33435	0.34085		Fatty acid degradation	39	2	0.45992	0
Ubiquinone and other terpenoid-quinone biosynthesis	19	3	0.18784	0.04545		Amino sugar and nucleotide sugar metabolism	42	5	0.41298	0.13115		One carbon pool by folate	26	7	0.5021	0.34085
beta-Alanine metabolism	21	8	0.219	0.51119		Linoleic acid metabolism	5	1	0.41298	1		Fatty acid biosynthesis	47	6	0.5021	0.01473
Ascorbate and aldarate metabolism	9	2	0.22126	0.52381		Phenylalanine, tyrosine and tryptophan biosynthesis	4	4	0.56903	1		Biotin metabolism	10	2	0.55013	0.2
Nicotinate and nicotinamide metabolism	15	2	0.29177	0		Drug metabolism - cytochrome P450	55	1	0.56903	0		Fatty acid elongation	39	1	0.60958	0
Neomycin, kanamycin and gentamicin biosynthesis	2	2	0.30276	0		Primary bile acid biosynthesis	46	2	0.56903	0.01516		Linoleic acid metabolism	5	1	0.60958	1
Biosynthesis of unsaturated fatty acids	36	5	0.43818	0		Ubiquinone and other terpenoid-quinone biosynthesis	19	3	0.60995	0.04545		Drug metabolism - cytochrome P450	55	1	0.62985	0
Fatty acid elongation	39	1	0.48199	0		Nicotinate and nicotinamide metabolism	15	2	0.60995	0		Amino sugar and nucleotide sugar metabolism	42	5	0.65548	0.13115
Linoleic acid metabolism	5	1	0.51155	1		Lysine degradation	30	1	0.67185	0		Fructose and mannose metabolism	20	6	0.68371	0.32161
Drug metabolism - cytochrome P450	55	1	0.54083	0		Phenylalanine metabolism	8	4	0.67292	0.61904		Pentose phosphate pathway	23	7	0.70937	0.33008
Phenylalanine metabolism	8	4	0.59158	0.61904		Fatty acid elongation	39	1	0.71577	0		Thiamine metabolism	7	1	0.73805	0
Phenylalanine, tyrosine and tryptophan biosynthesis	4	4	0.80699	1		Fatty acid degradation	39	2	0.72623	0		Selenocompound metabolism	20	1	0.73805	0
Lysine degradation	30	1	0.98158	0		Biotin metabolism	10	2	0.78248	0.2		Biosynthesis of unsaturated fatty acids	36	5	0.81936	0
Biotin metabolism	10	2	0.99719	0.2		Biosynthesis of unsaturated fatty acids	36	5	0.82516	0		Vitamin B6 metabolism	9	2	0.90221	0.15686
