# Supplementary material for: Physiological medium and 3-hydroxybutyrate modulate autophagy-linked organelle remodeling in human external urethral sphincter myoblasts
Source: Sci Rep. 2026 Mar 16;16:13610. doi: 10.1038/s41598-026-43453-4 (PMC13121627; doi:10.1038/s41598-026-43453-4)
Supplement: Supplementary file 10 — Supplementary Material 10 [file 41598_2026_43453_MOESM10_ESM.csv]

Supplementary Table S3. Pathway impact analysis in LG-control
Summary of pathway analysis for each culture condition and time interval (Pre–48 h, 48–96 h, and 96–144 h). The dominant metabolic pathways identified by pathway analysis are listed for each group: high-glucose control (HG-control), HG-DMEM with 3-hydroxybutyrate (HG-3HB), low-glucose control (LG-control), and LG-MEM with 3-hydroxybutyrate (LG-3HB). Pathways were ranked according to the false dis…
List of significantly enriched pathways identified by MetaboAnalyst 6.0
Pre-48h						48h-96h						96h-144h
	Total Cmpd	Hits	FDR	Impact			Total Cmpd	Hits	FDR	Impact			Total Cmpd	Hits	FDR	Impact
Histidine metabolism	16	4	0.00046358	0.22131		Taurine and hypotaurine metabolism	8	4	0.03141	1		Pyrimidine metabolism	39	9	0.11956	0.26365
Starch and sucrose metabolism	18	7	0.0072114	0.68707		Phenylalanine, tyrosine and tryptophan biosynthesis	4	4	0.17726	1		Biotin metabolism	10	2	0.49132	0.2
Fatty acid biosynthesis	47	6	0.065074	0.01473		Linoleic acid metabolism	5	1	0.56936	1		Fatty acid biosynthesis	47	6	0.64406	0.01473
Alanine, aspartate and glutamate metabolism	28	12	7.88E-05	0.67148		Starch and sucrose metabolism	18	7	0.015543	0.68707		Purine metabolism	70	5	0.095713	0.06083
Glycine, serine and threonine metabolism	33	10	0.00027252	0.66846		Alanine, aspartate and glutamate metabolism	28	12	0.03141	0.67148		Nitrogen metabolism	6	2	0.095713	0
Pyrimidine metabolism	39	9	6.15E-05	0.26365		Glycine, serine and threonine metabolism	33	10	0.0084483	0.66846		Propanoate metabolism	22	5	0.095713	0.04103
Amino sugar and nucleotide sugar metabolism	42	5	0.0021491	0.13115		Arginine and proline metabolism	36	11	0.13008	0.6279		Lysine degradation	30	1	0.3484	0
Glycolysis or Gluconeogenesis	26	3	4.29E-05	0.09785		Phenylalanine metabolism	8	4	0.0070443	0.61904		D-Amino acid metabolism	15	1	0.095713	0
Thiamine metabolism	7	1	8.66E-05	0		Galactose metabolism	27	10	0.015543	0.54033		Butanoate metabolism	15	6	0.095713	0.14286
Linoleic acid metabolism	5	1	0.71938	1		Ascorbate and aldarate metabolism	9	2	0.86195	0.52381		Lipoic acid metabolism	28	3	0.96714	0.0017
Butanoate metabolism	15	6	0.00082021	0.14286		Glyoxylate and dicarboxylate metabolism	32	10	0.039478	0.51667		Histidine metabolism	16	4	0.19081	0.22131
Valine, leucine and isoleucine degradation	40	9	0.0041944	0.08227		Tyrosine metabolism	42	9	0.15857	0.51231		Fatty acid elongation	39	1	0.49132	0
Citrate cycle (TCA cycle)	20	7	0.00076593	0.34692		beta-Alanine metabolism	21	8	0.032423	0.51119		Arginine biosynthesis	14	7	0.14727	0.26596
One carbon pool by folate	26	7	0.00076593	0.34085		Cysteine and methionine metabolism	33	8	0.032423	0.48386		Thiamine metabolism	7	1	0.1444	0
Pentose and glucuronate interconversions	19	6	0.0010341	0.33735		Tryptophan metabolism	41	7	0.040312	0.43565		Pantothenate and CoA biosynthesis	20	8	0.19357	0.08163
Arginine and proline metabolism	36	11	0.00030959	0.6279		Glycerolipid metabolism	16	5	0.03141	0.37383		Valine, leucine and isoleucine degradation	40	9	0.11956	0.08227
Purine metabolism	70	5	0.0010966	0.06083		Citrate cycle (TCA cycle)	20	7	0.042288	0.34692		Neomycin, kanamycin and gentamicin biosynthesis	2	2	0.2112	0
beta-Alanine metabolism	21	8	0.00017596	0.51119		One carbon pool by folate	26	7	0.015543	0.34085		Valine, leucine and isoleucine biosynthesis	8	8	0.095713	0
Ascorbate and aldarate metabolism	9	2	0.0053722	0.52381		Pentose and glucuronate interconversions	19	6	0.16497	0.33735		Arginine and proline metabolism	36	11	0.49132	0.6279
Glutathione metabolism	28	8	0.00027252	0.13329		Pentose phosphate pathway	23	7	0.03141	0.33008		Fructose and mannose metabolism	20	6	0.095713	0.32161
Glyoxylate and dicarboxylate metabolism	32	10	0.00048762	0.51667		Fructose and mannose metabolism	20	6	0.032423	0.32161		Pentose phosphate pathway	23	7	0.12562	0.33008
Valine, leucine and isoleucine biosynthesis	8	8	0.0018689	0		Arginine biosynthesis	14	7	0.095686	0.26596		Glycerophospholipid metabolism	36	4	0.3484	0.13672
Nitrogen metabolism	6	2	3.30E-05	0		Pyrimidine metabolism	39	9	0.0055999	0.26365		Galactose metabolism	27	10	0.095713	0.54033
Taurine and hypotaurine metabolism	8	4	0.0029296	1		Histidine metabolism	16	4	0.14416	0.22131		One carbon pool by folate	26	7	0.4305	0.34085
Ubiquinone and other terpenoid-quinone biosynthesis	19	3	0.048273	0.04545		Pyruvate metabolism	23	4	0.48952	0.21967		Fatty acid degradation	39	2	0.60126	0
Glycosylphosphatidylinositol (GPI)-anchor biosynthesis	32	2	0.0027728	0.03947		Biotin metabolism	10	2	0.13727	0.2		Phenylalanine, tyrosine and tryptophan biosynthesis	4	4	0.4305	1
Fatty acid degradation	39	2	0.015096	0		Vitamin B6 metabolism	9	2	0.22389	0.15686		Biosynthesis of unsaturated fatty acids	36	5	0.49405	0
Cysteine and methionine metabolism	33	8	0.00082021	0.48386		Butanoate metabolism	15	6	0.032423	0.14286		Amino sugar and nucleotide sugar metabolism	42	5	0.14727	0.13115
Nicotinate and nicotinamide metabolism	15	2	0.008883	0		Glycerophospholipid metabolism	36	4	0.17788	0.13672		Taurine and hypotaurine metabolism	8	4	0.49132	1
Glycerolipid metabolism	16	5	0.00082021	0.37383		Glutathione metabolism	28	8	0.033896	0.13329		Glycine, serine and threonine metabolism	33	10	0.1885	0.66846
Primary bile acid biosynthesis	46	2	0.0017865	0.01516		Amino sugar and nucleotide sugar metabolism	42	5	0.085829	0.13115		Vitamin B6 metabolism	9	2	0.32657	0.15686
Vitamin B6 metabolism	9	2	0.0094175	0.15686		Inositol phosphate metabolism	30	4	0.17788	0.12939		Inositol phosphate metabolism	30	4	0.49132	0.12939
Galactose metabolism	27	10	0.0096856	0.54033		Glycolysis or Gluconeogenesis	26	3	0.18518	0.09785		Pentose and glucuronate interconversions	19	6	0.49405	0.33735
Propanoate metabolism	22	5	0.00020557	0.04103		Valine, leucine and isoleucine degradation	40	9	0.015543	0.08227		Glyoxylate and dicarboxylate metabolism	32	10	0.095713	0.51667
Sphingolipid metabolism	32	2	0.00017596	0.00563		Pantothenate and CoA biosynthesis	20	8	0.015543	0.08163		Sphingolipid metabolism	32	2	0.095713	0.00563
Fructose and mannose metabolism	20	6	0.00082021	0.32161		Purine metabolism	70	5	0.032423	0.06083		Citrate cycle (TCA cycle)	20	7	0.1885	0.34692
Lysine degradation	30	1	0.20956	0		Ubiquinone and other terpenoid-quinone biosynthesis	19	3	0.86195	0.04545		Primary bile acid biosynthesis	46	2	0.92938	0.01516
Inositol phosphate metabolism	30	4	0.0012897	0.12939		Propanoate metabolism	22	5	0.053048	0.04103		Glutathione metabolism	28	8	0.22238	0.13329
Drug metabolism - cytochrome P450	55	1	0.036427	0		Glycosylphosphatidylinositol (GPI)-anchor biosynthesis	32	2	0.45279	0.03947		Linoleic acid metabolism	5	1	0.60126	1
Pantothenate and CoA biosynthesis	20	8	0.0018689	0.08163		Primary bile acid biosynthesis	46	2	0.085829	0.01516		Starch and sucrose metabolism	18	7	0.33199	0.68707
Phenylalanine, tyrosine and tryptophan biosynthesis	4	4	0.065074	1		Fatty acid biosynthesis	47	6	0.71173	0.01473		Nicotinate and nicotinamide metabolism	15	2	0.64406	0
Tyrosine metabolism	42	9	0.013962	0.51231		Sphingolipid metabolism	32	2	0.21438	0.00563		Glycolysis or Gluconeogenesis	26	3	0.49405	0.09785
Porphyrin metabolism	31	2	0.0012897	0		Lipoic acid metabolism	28	3	0.055525	0.0017		Pyruvate metabolism	23	4	0.2268	0.21967
Pyruvate metabolism	23	4	3.30E-05	0.21967		Thiamine metabolism	7	1	0.0055999	0		Alanine, aspartate and glutamate metabolism	28	12	0.031389	0.67148
Arginine biosynthesis	14	7	0.0012439	0.26596		Neomycin, kanamycin and gentamicin biosynthesis	2	2	0.052564	0		Phenylalanine metabolism	8	4	0.21373	0.61904
Lipoic acid metabolism	28	3	0.0027102	0.0017		Lysine degradation	30	1	0.13589	0		Ascorbate and aldarate metabolism	9	2	0.36355	0.52381
Glycerophospholipid metabolism	36	4	0.0012029	0.13672		Selenocompound metabolism	20	1	0.047189	0		Tyrosine metabolism	42	9	0.21373	0.51231
Phenylalanine metabolism	8	4	0.11391	0.61904		Biosynthesis of unsaturated fatty acids	36	5	0.75306	0		beta-Alanine metabolism	21	8	0.66695	0.51119
Pentose phosphate pathway	23	7	0.00161	0.33008		Nicotinate and nicotinamide metabolism	15	2	0.056031	0		Cysteine and methionine metabolism	33	8	0.2466	0.48386
Neomycin, kanamycin and gentamicin biosynthesis	2	2	0.023387	0		D-Amino acid metabolism	15	1	0.40093	0		Tryptophan metabolism	41	7	0.49405	0.43565
Biosynthesis of unsaturated fatty acids	36	5	0.12455	0		Drug metabolism - cytochrome P450	55	1	0.78545	0		Glycerolipid metabolism	16	5	0.72188	0.37383
D-Amino acid metabolism	15	1	0.019026	0		Fatty acid degradation	39	2	0.34471	0		Ubiquinone and other terpenoid-quinone biosynthesis	19	3	0.49405	0.04545
Tryptophan metabolism	41	7	0.00161	0.43565		Porphyrin metabolism	31	2	0.071151	0		Glycosylphosphatidylinositol (GPI)-anchor biosynthesis	32	2	0.24753	0.03947
Selenocompound metabolism	20	1	3.30E-05	0		Valine, leucine and isoleucine biosynthesis	8	8	0.0055999	0		Selenocompound metabolism	20	1	0.010401	0
Biotin metabolism	10	2	0.029115	0.2		Nitrogen metabolism	6	2	0.41856	0		Porphyrin metabolism	31	2	0.49543	0
Fatty acid elongation	39	1	0.18476	0		Fatty acid elongation	39	1	0.86195	0		Drug metabolism - cytochrome P450	55	1	0.85545	0
