# Supplementary material for: Physiological medium and 3-hydroxybutyrate modulate autophagy-linked organelle remodeling in human external urethral sphincter myoblasts
Source: Sci Rep. 2026 Mar 16;16:13610. doi: 10.1038/s41598-026-43453-4 (PMC13121627; doi:10.1038/s41598-026-43453-4)
Supplement: Supplementary file 11 — Supplementary Material 11 [file 41598_2026_43453_MOESM11_ESM.csv]

Supplementary Table S4. Pathway impact analysis in LG-3HB
Summary of pathway analysis for each culture condition and time interval (Pre–48 h, 48–96 h, and 96–144 h). The dominant metabolic pathways identified by pathway analysis are listed for each group: high-glucose control (HG-control), HG-DMEM with 3-hydroxybutyrate (HG-3HB), low-glucose control (LG-control), and LG-MEM with 3-hydroxybutyrate (LG-3HB). Pathways were ranked according to the false dis…
List of significantly enriched pathways identified by MetaboAnalyst 6.0
Pre-48h						48h-96h						96h-144h
	Total Cmpd	Hits	FDR	Impact			Total Cmpd	Hits	FDR	Impact			Total Cmpd	Hits	FDR	Impact
Arginine and proline metabolism	36	11	0.00013447	0.6279		Glycerolipid metabolism	16	5	0.0018689	0.37383		D-Amino acid metabolism	15	1	0.0030107	0
Pyrimidine metabolism	39	9	0.00013447	0.26365		Fructose and mannose metabolism	20	6	0.012158	0.32161		Glyoxylate and dicarboxylate metabolism	32	10	0.0051982	0.51667
Selenocompound metabolism	20	1	0.00013447	0		Purine metabolism	70	5	0.012158	0.06083		Purine metabolism	70	5	0.0051982	0.06083
Pyruvate metabolism	23	4	0.00013447	0.21967		Glycolysis or Gluconeogenesis	26	3	0.012158	0.09785		Pentose phosphate pathway	23	7	0.0051982	0.33008
Glycolysis or Gluconeogenesis	26	3	0.0001447	0.09785		Vitamin B6 metabolism	9	2	0.012158	0.15686		Nitrogen metabolism	6	2	0.013126	0
Thiamine metabolism	7	1	0.0001447	0		Ubiquinone and other terpenoid-quinone biosynthesis	19	3	0.012158	0.04545		Porphyrin metabolism	31	2	0.017167	0
Glutathione metabolism	28	8	0.0001447	0.13329		Lysine degradation	30	1	0.012158	0		Fructose and mannose metabolism	20	6	0.018568	0.32161
Inositol phosphate metabolism	30	4	0.0001447	0.12939		Starch and sucrose metabolism	18	7	0.012158	0.68707		Glycolysis or Gluconeogenesis	26	3	0.024701	0.09785
Arginine biosynthesis	14	7	0.00022272	0.26596		Propanoate metabolism	22	5	0.012158	0.04103		Arginine and proline metabolism	36	11	0.024701	0.6279
Purine metabolism	70	5	0.00022272	0.06083		Arginine and proline metabolism	36	11	0.012158	0.6279		Glycine, serine and threonine metabolism	33	10	0.024701	0.66846
Sphingolipid metabolism	32	2	0.00022272	0.00563		Galactose metabolism	27	10	0.012158	0.54033		Propanoate metabolism	22	5	0.024701	0.04103
Propanoate metabolism	22	5	0.00027717	0.04103		Pantothenate and CoA biosynthesis	20	8	0.012158	0.08163		Starch and sucrose metabolism	18	7	0.024701	0.68707
Pentose and glucuronate interconversions	19	6	0.00031476	0.33735		One carbon pool by folate	26	7	0.012158	0.34085		Glutathione metabolism	28	8	0.024701	0.13329
Glyoxylate and dicarboxylate metabolism	32	10	0.00032689	0.51667		Thiamine metabolism	7	1	0.014101	0		Valine, leucine and isoleucine biosynthesis	8	8	0.028043	0
Alanine, aspartate and glutamate metabolism	28	12	0.00048041	0.67148		Drug metabolism - cytochrome P450	55	1	0.014774	0		Cysteine and methionine metabolism	33	8	0.028895	0.48386
Citrate cycle (TCA cycle)	20	7	0.0016045	0.34692		Phenylalanine metabolism	8	4	0.015295	0.61904		Neomycin, kanamycin and gentamicin biosynthesis	2	2	0.028895	0
Porphyrin metabolism	31	2	0.002219	0		Glycine, serine and threonine metabolism	33	10	0.015295	0.66846		Alanine, aspartate and glutamate metabolism	28	12	0.028895	0.67148
Tryptophan metabolism	41	7	0.002219	0.43565		Pentose phosphate pathway	23	7	0.015295	0.33008		One carbon pool by folate	26	7	0.029785	0.34085
Butanoate metabolism	15	6	0.002219	0.14286		Tryptophan metabolism	41	7	0.015295	0.43565		Sphingolipid metabolism	32	2	0.030976	0.00563
Ascorbate and aldarate metabolism	9	2	0.0023528	0.52381		Phenylalanine, tyrosine and tryptophan biosynthesis	4	4	0.016386	1		Histidine metabolism	16	4	0.031017	0.22131
Nitrogen metabolism	6	2	0.0023739	0		beta-Alanine metabolism	21	8	0.016925	0.51119		Galactose metabolism	27	10	0.03225	0.54033
Glycine, serine and threonine metabolism	33	10	0.0023739	0.66846		Glutathione metabolism	28	8	0.017594	0.13329		Valine, leucine and isoleucine degradation	40	9	0.032461	0.08227
Taurine and hypotaurine metabolism	8	4	0.0026252	1		Histidine metabolism	16	4	0.017594	0.22131		Selenocompound metabolism	20	1	0.033801	0
Starch and sucrose metabolism	18	7	0.0026558	0.68707		Alanine, aspartate and glutamate metabolism	28	12	0.017594	0.67148		Pyrimidine metabolism	39	9	0.033801	0.26365
Glycerophospholipid metabolism	36	4	0.0028283	0.13672		Glyoxylate and dicarboxylate metabolism	32	10	0.017594	0.51667		Glycerolipid metabolism	16	5	0.034204	0.37383
Cysteine and methionine metabolism	33	8	0.0028283	0.48386		Neomycin, kanamycin and gentamicin biosynthesis	2	2	0.017594	0		beta-Alanine metabolism	21	8	0.035141	0.51119
Glycerolipid metabolism	16	5	0.0029329	0.37383		Valine, leucine and isoleucine degradation	40	9	0.017594	0.08227		Amino sugar and nucleotide sugar metabolism	42	5	0.041837	0.13115
Pentose phosphate pathway	23	7	0.0042709	0.33008		Taurine and hypotaurine metabolism	8	4	0.022971	1		Arginine biosynthesis	14	7	0.041837	0.26596
Lipoic acid metabolism	28	3	0.0063009	0.0017		Cysteine and methionine metabolism	33	8	0.022971	0.48386		Pantothenate and CoA biosynthesis	20	8	0.041837	0.08163
Fructose and mannose metabolism	20	6	0.0064438	0.32161		Valine, leucine and isoleucine biosynthesis	8	8	0.022971	0		Pentose and glucuronate interconversions	19	6	0.044206	0.33735
Histidine metabolism	16	4	0.0064438	0.22131		Inositol phosphate metabolism	30	4	0.025959	0.12939		Citrate cycle (TCA cycle)	20	7	0.044884	0.34692
Pantothenate and CoA biosynthesis	20	8	0.0070665	0.08163		Pyrimidine metabolism	39	9	0.025959	0.26365		Lipoic acid metabolism	28	3	0.044884	0.0017
Galactose metabolism	27	10	0.0070665	0.54033		Arginine biosynthesis	14	7	0.025959	0.26596		Pyruvate metabolism	23	4	0.052581	0.21967
beta-Alanine metabolism	21	8	0.0070665	0.51119		Amino sugar and nucleotide sugar metabolism	42	5	0.03078	0.13115		Butanoate metabolism	15	6	0.097187	0.14286
One carbon pool by folate	26	7	0.0070665	0.34085		Biotin metabolism	10	2	0.032537	0.2		Glycerophospholipid metabolism	36	4	0.1057	0.13672
D-Amino acid metabolism	15	1	0.010756	0		Primary bile acid biosynthesis	46	2	0.037795	0.01516		Thiamine metabolism	7	1	0.10686	0
Valine, leucine and isoleucine biosynthesis	8	8	0.025579	0		Nitrogen metabolism	6	2	0.043418	0		Tyrosine metabolism	42	9	0.14203	0.51231
Nicotinate and nicotinamide metabolism	15	2	0.025579	0		Citrate cycle (TCA cycle)	20	7	0.044521	0.34692		Inositol phosphate metabolism	30	4	0.15329	0.12939
Valine, leucine and isoleucine degradation	40	9	0.032699	0.08227		Nicotinate and nicotinamide metabolism	15	2	0.0536	0		Lysine degradation	30	1	0.15614	0
Tyrosine metabolism	42	9	0.035038	0.51231		Tyrosine metabolism	42	9	0.055961	0.51231		Phenylalanine, tyrosine and tryptophan biosynthesis	4	4	0.20316	1
Fatty acid biosynthesis	47	6	0.037254	0.01473		Selenocompound metabolism	20	1	0.055961	0		Phenylalanine metabolism	8	4	0.20866	0.61904
Vitamin B6 metabolism	9	2	0.053543	0.15686		Glycerophospholipid metabolism	36	4	0.055961	0.13672		Ubiquinone and other terpenoid-quinone biosynthesis	19	3	0.22612	0.04545
Neomycin, kanamycin and gentamicin biosynthesis	2	2	0.06215	0		Butanoate metabolism	15	6	0.062369	0.14286		Taurine and hypotaurine metabolism	8	4	0.23155	1
Ubiquinone and other terpenoid-quinone biosynthesis	19	3	0.075215	0.04545		Pentose and glucuronate interconversions	19	6	0.076415	0.33735		Primary bile acid biosynthesis	46	2	0.25768	0.01516
Primary bile acid biosynthesis	46	2	0.076956	0.01516		Lipoic acid metabolism	28	3	0.11308	0.0017		Biotin metabolism	10	2	0.30763	0.2
Amino sugar and nucleotide sugar metabolism	42	5	0.076956	0.13115		Porphyrin metabolism	31	2	0.13489	0		Ascorbate and aldarate metabolism	9	2	0.32399	0.52381
Fatty acid degradation	39	2	0.13174	0		Pyruvate metabolism	23	4	0.13516	0.21967		Nicotinate and nicotinamide metabolism	15	2	0.32399	0
Glycosylphosphatidylinositol (GPI)-anchor biosynthesis	32	2	0.18958	0.03947		Sphingolipid metabolism	32	2	0.15711	0.00563		Fatty acid degradation	39	2	0.32724	0
Phenylalanine metabolism	8	4	0.22714	0.61904		Glycosylphosphatidylinositol (GPI)-anchor biosynthesis	32	2	0.15966	0.03947		Vitamin B6 metabolism	9	2	0.34372	0.15686
Linoleic acid metabolism	5	1	0.24763	1		Biosynthesis of unsaturated fatty acids	36	5	0.24591	0		Fatty acid elongation	39	1	0.34372	0
Biotin metabolism	10	2	0.25022	0.2		Fatty acid biosynthesis	47	6	0.29932	0.01473		Biosynthesis of unsaturated fatty acids	36	5	0.40163	0
Drug metabolism - cytochrome P450	55	1	0.335	0		Linoleic acid metabolism	5	1	0.30177	1		Drug metabolism - cytochrome P450	55	1	0.44276	0
Phenylalanine, tyrosine and tryptophan biosynthesis	4	4	0.335	1		Fatty acid degradation	39	2	0.34333	0		Linoleic acid metabolism	5	1	0.50045	1
Lysine degradation	30	1	0.37246	0		Ascorbate and aldarate metabolism	9	2	0.36004	0.52381		Glycosylphosphatidylinositol (GPI)-anchor biosynthesis	32	2	0.53139	0.03947
Biosynthesis of unsaturated fatty acids	36	5	0.58652	0		D-Amino acid metabolism	15	1	0.45366	0		Tryptophan metabolism	41	7	0.5621	0.43565
Fatty acid elongation	39	1	0.83659	0		Fatty acid elongation	39	1	0.54678	0		Fatty acid biosynthesis	47	6	0.77678	0.01473
