# Supplementary material for: Physiological medium and 3-hydroxybutyrate modulate autophagy-linked organelle remodeling in human external urethral sphincter myoblasts
Source: Sci Rep. 2026 Mar 16;16:13610. doi: 10.1038/s41598-026-43453-4 (PMC13121627; doi:10.1038/s41598-026-43453-4)
Supplement: Supplementary file 12 — Supplementary Material 12 [file 41598_2026_43453_MOESM12_ESM.xlsx]

## Sheet: DMEM
Supplementary Table S5. Composition of high‑glucose Dulbecco’s modified Eagle’s medium (HG‑DMEM)
This table lists the concentrations of glucose, amino acids, vitamins, and inorganic salts in the HG‑DMEM–based differentiation medium (nutrient‑enriched medium, NEM) used in this study. Components and concentrations were obtained from the manufacturer’s specifications and are shown to clarify the non‑physiological, high‑nutrient background relative to the MEM‑based physiological medium (PM).
Components	Molecular Weight	Concentration (mg/L)	mM
Amino Acids
Glycine	75	30	0.4
L-Arginine hydrochloride	211	84	0.398104
L-Cystine 2HCl	313	63	0.201278
L-Glutamine	146	584	4
L-Histidine hydrochloride-H2O	210	42	0.2
L-Isoleucine	131	105	0.801527
L-Leucine	131	105	0.801527
L-Lysine hydrochloride	183	146	0.797814
L-Methionine	149	30	0.201342
L-Phenylalanine	165	66	0.4
L-Serine	105	42	0.4
L-Threonine	119	95	0.798319
L-Tryptophan	204	16	0.0784314
L-Tyrosine disodium salt dihydrate	261	104	0.398467
L-Valine	117	94	0.803419
Vitamins
Choline chloride	140	4	0.0285714
D-Calcium pantothenate	477	4	0.00838574
Folic Acid	441	4	0.0090703
Niacinamide	122	4	0.0327869
Pyridoxine hydrochloride	206	4	0.0194175
Riboflavin	376	0.4	0.00106383
Thiamine hydrochloride	337	4	0.0118694
i-Inositol	180	7.2	0.04
Inorganic Salts
Calcium Chloride (CaCl2) (anhyd.)	111	200	1.8018
Ferric Nitrate (Fe(NO3)3"9H2O)	404	0.1	0.000247525
Magnesium Sulfate (MgSO4) (anhyd.)	120	97.67	0.813917
Potassium Chloride (KCl)	75	400	5.33333
Sodium Bicarbonate (NaHCO3)	84	3700	44.0476
Sodium Chloride (NaCl)	58	6400	110.345
Sodium Phosphate monobasic (NaH2PO4-H2O)	138	125	0.905797
Other Components
D-Glucose (Dextrose)	180	4500	25
Phenol Red	376.4	15	0.0398512
