# Supplementary material for: Physiological medium and 3-hydroxybutyrate modulate autophagy-linked organelle remodeling in human external urethral sphincter myoblasts
Source: Sci Rep. 2026 Mar 16;16:13610. doi: 10.1038/s41598-026-43453-4 (PMC13121627; doi:10.1038/s41598-026-43453-4)
Supplement: Supplementary file 13 — Supplementary Material 13 [file 41598_2026_43453_MOESM13_ESM.xlsx]

## Sheet: MEM
Supplementary Table S6. Composition of low‑glucose minimum essential medium (LG‑MEM)
This table summarizes the concentrations of glucose, amino acids, vitamins, and inorganic salts in the LG‑MEM–based differentiation medium (physiological medium, PM). The composition highlights the relatively lower glucose and more physiologically balanced nutrient levels compared with HG‑DMEM, providing the rationale for referring to LG‑MEM as a PM‑like condition in this study.
Components	Molecular Weight	Concentration (mg/L)	mM
Amino Acids
L-Arginine hydrochloride	211	126	0.597156
L-Cystine	240	24	0.1
L-Glutamine	146	292	2
L-Histidine hydrochloride-H2O	210	42	0.2
L-Isoleucine	131	52	0.396947
L-Leucine	131	52	0.396947
L-Lysine hydrochloride	183	73	0.398907
L-Methionine	149	15	0.100671
L-Phenylalanine	165	32	0.193939
L-Threonine	119	48	0.403361
L-Tryptophan	204	10	0.0490196
L-Tyrosine	181	36	0.198895
L-Valine	117	46	0.393162
Vitamins
Choline chloride	140	1	0.00714286
D-Calcium pantothenate	477	1	0.00209644
Folic Acid	441	1	0.00226757
Niacinamide	122	1	0.00819672
Pyridoxal hydrochloride	204	1	0.00490196
Riboflavin	376	0.1	0.000265957
Thiamine hydrochloride	337	1	0.00296736
i-Inositol	180	2	0.0111111
Inorganic Salts
Calcium Chloride (CaCl2-2H2O)	147	264	1.79592
Magnesium Sulfate (MgSO4-7H2O)	246	200	0.813008
Potassium Chloride (KCl)	75	400	5.33333
Sodium Bicarbonate (NaHCO3)	84	2200	26.1905
Sodium Chloride (NaCl)	58	6800	117.241
Sodium Phosphate monobasic (NaH2PO4-2H2O)	156	158	1.01282
Other Components
D-Glucose (Dextrose)	180	1000	5.55556
Phenol Red	376.4	10	0.0265675
