# Supplementary material for: Physiological medium and 3-hydroxybutyrate modulate autophagy-linked organelle remodeling in human external urethral sphincter myoblasts
Source: Sci Rep. 2026 Mar 16;16:13610. doi: 10.1038/s41598-026-43453-4 (PMC13121627; doi:10.1038/s41598-026-43453-4)
Supplement: Supplementary file 14 — Supplementary Material 14 [file 41598_2026_43453_MOESM14_ESM.csv]

Supplementary Table S7. Raw GC–MS peak areas (High-Glucose group)
N=24
data		Sample ID	Sample name
data1		U1	HG-control-Pre
data2		U2	HG-control-Pre
data3		U3	HG-control-Pre
data4		U4	HG-control-48h
data5		U5	HG-control-48h
data6		U6	HG-control-48h
data7		U7	HG-control-96h
data8		U8	HG-control-96h
data9		U9	HG-control-96h
data10		U10	HG-control-144h
data11		U11	HG-control-144h
data12		U12	HG-control-144h
data13		U13	HG-3HB-Pre
data14		U14	HG-3HBl-Pre
data15		U15	HG-3HB-Pre
data16		U16	HG-3HB-48h
data17		U17	HG-3HB-48h
data18		U18	HG-3HB-48h
data19		U19	HG-3HB-96h
data20		U20	HG-3HB-96h
data21		U21	HG-3HB-96h
data22		U22	HG-3HB-144h
data23		U23	HG-3HB144h
data24		U24	HG-3HB-144h
Result (area)
ID	compounds name	data1 area	data2 area	data3 area	data4 area	data5 area	data6 area	data7 area	data8 area	data9 area	data10 area	data11 area	data12 area	data13 area	data14 area	data15 area	data16 area	data17 area	data18 area	data19 area	data20 area	data21 area	data22 area	data23 area	data24 area
1	Dimethylglycine-TMS	21212	22537	23625	28829	23526	29587	26765	27170	27858	31274	31527	31482	27923	23963	21058	24639	24077	24221	25488	26579	31493	27283	30486	24776
2	Glyoxylic acid-meto-TMS	21011	20779	21792	26611	21773	26939	24903	24213	25497	30059	28409	29736	24368	20695	19584	22103	21307	22337	23441	24722	29986	26232	29903	24012
3	2-Aminoethanol-2TMS	0	0	0	0	0	0	0	0	0	0	0	0	0	0	0	0	0	0	0	0	0	0	0	0
4	Pyruvic acid-meto-TMS	11918	10141	11237	3280167	3257784	3329849	2393380	2469014	800158	1915973	1944087	1411798	14042	10916	8820	2624508	2447236	2867837	1595057	1855744	1744052	1408960	1603899	1180579
5	Lactic acid-2TMS	15700954	15901739	15480427	47419871	47378721	47163166	42684581	43421626	58880748	36064067	40985402	47155518	17995741	15543587	15989649	42101960	41119909	44186697	38017452	38416707	39195127	33680291	37642081	43107223
6	Lactic acid-13C3-2TMS	505225	509818	510519	5672547	5458424	5640352	4598791	4919830	8988168	2909514	3939090	5705438	600978	511871	516059	4579250	4387518	5238970	3501830	3575531	3652449	2409229	2913891	4308488
7	2-Hydroxyisobutyric acid-2TMS	10375	9923	9257	12095	11394	12498	12693	12423	12940	10453	12782	13164	9603	12598	9829	11836	10963	11633	11794	13065	13614	11507	17312	13152
8	2-Ketobutyric acid-meto-TMS(1)	0	0	0	0	0	0	0	0	0	0	0	0	0	0	0	0	0	0	0	0	0	0	0	0
9	Glycolic acid-2TMS	179391	181022	191026	283112	250097	283923	302677	308945	318360	318083	334350	328184	241203	232860	218182	304151	297160	341123	291537	287223	326593	313130	419236	368698
10	Caproic acid-TMS	123818	117387	112485	169013	164682	163984	185976	172515	183602	145144	143075	161043	161763	109140	116351	163222	155812	168311	187691	161714	186737	180237	208181	201061
11	2-Ketobutyric acid-meto-TMS(2)	7768	8610	7831	14117	14195	13448	14518	15648	13625	13530	15855	13966	7375	6537	6390	12634	11418	11530	11895	11033	12173	14462	13935	14005
12	Alanine-2TMS	5352433	5181567	5094394	26307535	25434490	25505360	27101870	27386843	25070889	25293725	27005550	26649744	5024217	4643232	4731964	24067148	22925068	24539781	23162678	23060503	23057365	23196681	25997762	24423758
13	2-Keto-isovaleric acid-meto-TMS	1084	1371	1074	165095	164588	164571	171048	165440	104009	107613	118831	108002	1263	1517	762	149163	135737	152408	142469	137242	127947	103212	106977	90954
14	Norvaline-TMS	0	0	0	0	0	0	0	0	0	0	0	0	0	0	0	0	0	0	0	0	0	0	0	0
15	Glycine-2TMS	286323	301700	278742	417253	366833	372109	373713	413937	438173	285349	379625	330348	299649	447755	225504	335336	367804	327656	326670	337338	309521	270390	294439	257131
16	Oxalic acid-2TMS	9838	10238	9453	13405	12462	12703	15097	14254	16161	13833	13409	15802	8245	7716	9547	12360	12377	13670	12427	12842	11503	11910	14290	14968
17	Glyoxylic acid-oxime-2TMS	0	0	0	0	0	0	0	0	0	0	0	0	0	0	0	0	0	0	0	0	0	0	0	0
18	Oxalic acid-13C2-2TMS	0	0	0	0	0	0	0	0	0	0	0	0	0	0	0	0	0	0	0	0	0	0	0	0
19	Hydroxylamine-3TMS	89344	92752	88258	78470	95805	87685	88555	83582	83140	72688	66275	85318	71009	66095	79002	83763	74067	93736	77478	78785	75101	77076	86238	96869
20	2-Hydroxybutyric acid-2TMS	10394	11178	11016	23224	21978	25372	25005	23544	28458	20457	23088	28159	9567	9429	9757	23771	21821	24731	21523	20675	21579	20523	23062	25059
21	2-Hydroxybutyric acid-d3-2TMS	0	0	0	0	0	0	0	0	0	0	0	0	0	0	0	0	0	0	0	0	0	0	0	0
22	Acetoacetic acid-meto-TMS	510	545	833	780	1226	441	1101	826	301	708	1500	218	247	-11	1225	3714	2736	3749	5928	3691	3392	8735	4114	6941
23	Sarcosine-d3-2TMS	1504837	1319104	1281311	1322690	1217953	1177886	1343694	1550724	1396086	1834958	2464128	1839803	1242231	989359	1024235	1035936	1033247	1045921	1022881	1031405	1165675	1064039	1430776	1616820
24	Sarcosine-2TMS	590253	533850	552066	563098	518798	557469	594675	636365	573898	704914	840515	700316	571654	604167	525280	539042	500520	552233	529432	549439	569559	538052	622752	666314
25	3-Hydroxypropionic acid-2TMS	132348	134250	126371	158012	140518	153179	171879	181720	171237	166285	183128	180025	146443	128149	125535	165578	146225	149504	154995	157296	156928	152869	178927	185500
26	2-Aminoisobutyric acid-2TMS	2976	2807	3000	13951	10054	14106	9632	9965	7207	10368	9815	7822	3020	2939	3581	7906	8343	8139	6575	6284	7552	6480	8030	6446
27	Pyruvic acid-oxime-2TMS	705	665	816	25908	15643	24608	14864	14644	10126	18734	10752	10251	478	637	738	11023	9645	9444	9024	9693	12138	7417	11132	7726
28	Valproic acid-TMS	0	0	0	0	0	0	0	0	0	0	0	0	0	0	0	0	0	0	0	0	0	0	0	0
29	3-Hydroxybutyric acid-2TMS	104484	101507	98829	184379	173355	178304	229201	232340	223910	220101	529714	251036	60828174	60990986	58292345	60194374	57807041	59335452	61023214	60147473	61324018	61462745	67613296	66263507
30	3-Hydroxyisobutyric acid-2TMS	53266	53862	52142	360239	336913	347372	985150	959905	675768	886168	965337	938344	37726166	37082531	36301788	37235285	36104498	36990795	37989555	37944556	38096579	37999642	41264477	40586768
31	2-Hydroxyisovaleric acid-2TMS	3784	2816	3535	8804	9786	8128	11619	11414	26179	8434	9406	18115	2968	2942	2738	10730	8851	10372	10449	9232	10309	9038	10293	10639
32	2-Aminobutyric acid-2TMS	8297	7903	8125	10598	9695	9118	9209	8663	9328	7865	8022	8363	9515	8188	8114	10068	9159	9770	7554	8636	7843	8138	8037	8682
33	2-Ketoisocaproic acid-meto-TMS(1)	1914	2821	2500	273985	289260	267613	256853	248267	160080	146100	172357	159783	1164	562	1095	281017	254638	281116	217434	217206	182683	166760	159441	149950
34	3-Methyl-2-oxovaleric acid-meto-TMS(1)	4247	4360	4328	1098728	1097846	1071542	957386	940271	617867	612091	680583	613960	2234	2355	2180	1042680	933271	1033644	830731	826350	760853	620504	654935	557915
35	3-Aminopropanoic acid-2TMS	5684	4289	4301	8768	8083	7638	7240	7007	6797	4298	4372	5344	5246	9921	4313	8431	8405	6847	7568	6696	7083	5105	4110	3972
36	2-Methyl-3-hydroxybutyric acid-2TMS(1)	742	586	535	1322	1171	1045	1045	1241	1237	1046	987	1009	8744	6155	8950	9797	9062	8436	9821	9787	10260	10157	11361	10846
37	3-Methyl-2-oxovaleric acid-meto-TMS(2)	1195	1892	1677	467333	445903	461887	396728	394985	259026	272452	290719	261078	1946	1158	585	398589	366830	394645	330215	325017	315243	237225	264731	212358
38	Malonic acid-2TMS	7903	9289	10872	9816	8918	8891	11389	10902	11481	10736	10500	11422	9479	11242	11021	11781	11184	12621	14183	14903	13972	12210	14085	9751
39	2-Methyl-3-hydroxybutyric acid-2TMS(2)	1386	1487	1292	1262	1293	1272	1516	1146	1378	956	1755	1430	13663	12680	14015	14662	13798	14702	14974	16648	15467	15134	17194	16131
40	Glyceraldehyde-meto-2TMS(1)	1871	1855	1689	5290	7022	5904	3393	2720	5874	2001	2780	4156	4418	4246	3775	7932	7293	9079	6425	4639	4371	4556	3963	5557
41	Acetoacetic acid-2TMS(1)	245	285	487	787	513	380	792	740	370	851	795	665	2133	1842	1778	2757	1906	2467	2855	2844	3078	2752	2564	2827
42	3-Aminoisobutyric acid-2TMS	32488	31729	30993	28842	28680	29754	29831	29624	30689	27188	30214	29097	32512	29060	29336	29077	28249	31752	28382	28527	27241	27717	29722	29573
43	3-Hydroxyisovaleric acid-2TMS	48802	36077	42705	149583	141441	154357	194240	187791	106691	128605	135331	112790	42868	51484	41667	184430	169364	158279	286226	273710	266169	282899	375781	191017
44	2-Keto-isovaleric acid-oxime-2TMS(1)	0	0	0	0	0	0	0	0	0	0	0	0	0	0	0	0	0	0	0	0	0	0	0	3334
45	2-Ketoisocaproic acid-meto-TMS(2)	2871	1679	2513	1276324	1215214	1251142	1051540	1033395	650526	750666	777852	682527	2390	1604	1711	1103341	1005878	1084793	877039	864206	854230	672011	744577	579324
46	Methylmalonic acid-2TMS	366909	361426	351929	325189	320806	318577	333754	339938	353942	299286	329903	330818	358457	324911	343598	326922	304444	334250	312566	320743	313874	317752	354815	342159
47	Valine-d8-2TMS	0	0	0	0	0	0	0	0	0	0	0	0	0	0	0	0	0	0	0	0	0	0	0	0
48	2-Keto-isovaleric acid-oxime-2TMS(2)	4891	4821	4604	4493	3947	4390	4403	4347	5059	3953	4209	4542	4718	4048	4745	4080	4153	4759	3883	3971	4013	4202	4336	4322
49	Valine-2TMS	51867530	48925433	50328823	50374387	49554262	49395794	49762287	49381165	48126213	48121828	51405824	49021672	50856126	50211947	48218258	48975087	46940876	47858258	48251442	48570249	48374836	48522991	51224047	50664267
50	Glyceraldehyde-meto-2TMS(2)	63285	62618	58495	81843	73920	79287	63037	64007	77107	51785	57822	55812	57701	54701	59979	81610	78030	84662	59681	59822	57129	59151	58476	57077
51	Dihydroxyacetone-2TMS	45487	31330	46997	74909	53971	69177	41777	34842	31456	45411	52890	84488	47786	39269	37045	51228	38905	44146	45388	46584	45044	61289	81908	91749
52	2-Hydroxyisocaproic acid-2TMS	0	0	0	0	0	0	0	0	0	0	0	0	0	0	0	0	0	0	0	0	0	0	0	0
53	Urea-2TMS	16909144	16380610	15833702	19331572	18309635	18275381	17403915	17770162	19023234	15473661	16894192	30537040	15407401	14309212	14736438	18081283	16742905	17862215	16153262	16383549	15704538	15102871	16555931	14880995
54	Norvaline-2TMS	17844	19253	17672	17289	16018	19283	17965	19216	19799	14133	18464	15885	16293	16999	18422	16454	17740	18138	16112	18815	8849	13660	16438	17861
55	Acetoacetic acid-2TMS(2)	0	0	0	0	0	0	0	0	0	0	0	0	0	0	0	0	0	0	0	0	0	0	0	6696
56	Dihydroxyacetone-meto-2TMS	391	437	516	4257	4794	5897	2620	2748	7622	627	916	1414	483	546	396	5165	5084	6227	1565	1397	1897	519	875	953
57	Dihydroxyacetone-13C3-meto-2TMS	0	0	0	0	0	0	0	0	0	0	0	0	0	0	0	0	0	0	0	0	0	0	0	0
58	Benzoic acid-TMS	514378	471878	522882	701647	606418	692422	746483	734434	805487	1060961	776958	657843	463829	758273	524610	846185	1033570	1082777	598019	629642	842807	618435	705842	753460
59	Acetoacetic acid-oxime-2TMS	309	383	456	308	579	1028	1419	1426	3471	3238	3551	5203	4856	5198	4494	3950	3421	3882	4028	3091	5463	6870	11966	9605
60	Octanoic acid-TMS	104395	86368	85927	137149	126032	129091	129524	117843	84667	74545	73536	73540	67895	59230	57884	108900	95411	90171	80545	72923	75811	82862	92197	79476
61	Glycerol-3TMS	2445673	2365938	2350951	2155479	2113345	2114653	2283584	2314699	2694876	2099631	2347267	2580013	2359228	2159997	2256022	2151816	2028012	2193186	2167889	2230857	2154549	2235486	2380500	2569356
62	2-Aminoethanol-3TMS	602795	551491	562709	514445	480087	483416	502537	520225	533415	507924	546973	536443	558423	494891	535034	482489	453893	479368	480105	491284	493566	509893	551620	566230
63	Leucine-2TMS	55432441	52334005	54258137	52892234	51820640	52068150	52387195	51981533	50602781	50990404	54179719	52171525	54299975	53358981	51728211	51364475	49390667	50132504	50886836	50998899	51103485	51070791	53816123	53017737
64	Phosphoric acid-3TMS	2154476	2117298	2325497	2244285	2017647	1901571	2150273	2168572	2541366	1848803	1950977	1974026	1184468	1166155	1183512	1574257	1448987	1417647	1508096	1444943	1481483	1381234	1523206	1432887
65	Acetylglycine-TMS	12636	13736	13385	11744	12247	11377	13622	12589	14139	12402	13506	13365	14533	13677	15267	14528	11912	14311	13129	12716	13614	12946	13407	13822
66	Ethylmalonic acid-2TMS	14929	14567	14396	16151	15373	15153	16593	18006	21250	16219	17983	21471	15260	14714	14873	14813	14832	15054	15920	15867	14920	16075	17313	19883
67	2-Ketoisocaproic acid-oxime-2TMS	0	0	0	0	0	0	0	0	0	0	0	0	0	0	0	0	0	0	0	0	0	0	0	0
68	3-Hydroxypyruvic acid-meto-2TMS(1)	0	0	0	0	0	0	0	0	0	0	0	0	0	0	0	0	0	0	0	0	0	0	0	0
69	Isoleucine-d10-2TMS	7174	6362	6461	6370	5227	5006	3965	5019	7684	3403	4221	5036	6258	6305	6451	4420	4229	4702	5253	4601	4285	4761	6692	7921
70	Isoleucine-2TMS	53987787	50691198	52336101	51581656	50814931	50807089	50113499	50363670	49452952	48974859	52460551	50638304	53039945	52480267	50661277	50212038	48682622	48805563	49581220	49819187	49917015	49818893	52075826	51282217
71	4-Aminobutyric acid-2TMS	307085	293444	291081	246212	238124	240968	247137	247547	268590	226348	252031	248811	285590	261747	271310	247763	225899	246082	229793	234298	231028	236021	256787	254402
72	Nicotinic acid-TMS	3981	5204	5248	4857	3710	3351	4940	5520	5088	4797	4387	4364	5113	4875	4203	3812	3808	3728	4083	4124	4402	4889	6541	3891
73	Maleic acid-2TMS	3410	2618	3704	6397	5307	6237	7106	8083	12216	8560	8876	9706	12730	6545	4525	8526	8572	10878	9833	9278	10339	10028	11402	12495
74	Proline-2TMS	1640388	1555172	1518601	4503498	4339855	4389890	5427281	5745100	7727725	3892852	4393522	6252444	1492412	1381335	1437690	4318799	3961924	4679772	4491478	4449050	4451667	4075122	4465587	5289179
75	Phenylacetic acid-TMS	222101	209870	208512	225204	220115	223953	238264	242049	246069	226655	245380	242603	216172	199762	210054	227313	210470	233695	225382	224016	231901	232662	261584	240334
76	Succinic acid-2TMS	1126428	1085451	1061785	1424044	1334599	1359644	1253137	1267310	1237641	1028837	1091912	1127586	1052928	947398	999172	1371999	1247245	1358822	1162779	1177738	1142533	1071462	1193907	1129373
77	Glycine-3TMS	40702632	39042001	40254886	43862146	42717525	43027391	42876382	42704168	41268923	39794298	41967409	41323645	39791073	38632546	38298099	42680328	40405737	41530101	41341313	41452110	41647240	39612251	42189198	41207166
78	Methylsuccinic acid-2TMS	6670	6558	5817	6358	6611	6134	5654	5759	5878	5996	5999	5912	6957	5752	5507	6839	6421	7153	6331	5577	6070	6315	7241	6158
79	Glyceric acid-3TMS	225665	227453	212481	294811	268010	283466	261698	263895	265551	251512	262813	258344	212930	198152	209305	281414	253360	278962	245246	249634	248671	238138	298114	290328
80	Catechol-2TMS	1039	938	856	923	1128	1354	1271	1283	1477	1614	1798	1950	2227	2145	2045	4611	5927	5563	5453	5128	4502	4609	2489	1667
81	3-Hydroxypyruvic acid-meto-2TMS(2)	29979	28650	27711	35901	38016	36668	35518	36118	41472	26664	29203	33910	27631	25105	26895	36590	34570	41178	36628	35155	34159	29505	34313	31515
82	Fumaric acid-2TMS	20802	20491	18519	60309	58938	60500	78928	82013	74018	61906	61317	60180	19109	17928	18884	60518	54105	58915	65904	61909	62492	56052	64199	58883
83	Fumaric acid-13C4-2TMS	0	0	0	0	0	0	0	0	0	0	0	0	0	0	0	0	0	0	0	0	0	0	0	0
84	Uracil-2TMS	34323	33403	30895	29496	29417	30788	29105	32692	33955	37635	40954	38119	44154	35003	34718	35805	33326	34414	30657	33205	32751	38903	34192	30278
85	Nonanoic acid-TMS	978841	753989	824432	920241	958452	913311	1080220	943305	921041	844564	798661	740659	613940	776351	656086	978729	940514	786292	725226	691723	811900	888914	920982	792736
86	Serine-3TMS	40554484	38618675	39841129	30409329	29855574	29839807	33344403	33404206	30825533	36295851	37739636	35882344	39397839	38642239	37922313	29576832	28363902	28439035	31842427	32504519	32151618	35801970	37198491	35843896
87	Acetylglycine-2TMS	2678879	2573923	2537821	1223953	1205306	1164228	1537705	1518705	1391498	1923763	2005400	1883583	2424994	2200915	2329216	1178744	1147719	1195629	1385790	1478834	1397587	1887950	2056074	1970217
88	2-Propyl-3-hydroxy-pentanoic acid-2TMS(1)	1806	1670	1604	1791	1409	1592	1475	1724	1639	1341	1403	1332	1527	1277	1324	1359	1197	1323	1561	1380	1245	1488	1566	1499
89	Mevalonic lactone-TMS	3153	3001	2864	3113	2860	2806	3328	3466	3497	2570	2669	3140	2993	2488	2766	3254	2834	3035	2943	3038	2550	2933	3142	3645
90	2-Propyl-3-hydroxy-pentanoic acid-2TMS(2)	1694	1581	1532	1660	1318	1477	1846	1697	1377	1299	1537	1647	1542	1457	1496	1414	1188	1666	1157	1432	1288	1281	1600	1542
91	Threonine-3TMS	37314395	36399109	36683887	36790273	36312275	36121104	37037967	36712277	35269565	35070163	37066271	36330588	36680122	34961227	35264580	35931672	34242129	35073087	35098746	35422689	35820318	35464194	37288609	36104295
92	Isobutyrylglycine-TMS	44288	39368	39526	40011	38329	37828	39322	41310	39470	34936	37406	37787	38788	37157	37415	37888	36226	38861	36218	40313	38337	36035	42518	36772
93	Mesaconic acid-2TMS	3757	4259	3749	5333	4741	4760	4862	6251	6000	5047	4748	5497	6903	6093	6110	7072	6280	6132	6808	6480	8500	8155	11396	8055
94	2-Aminooctanoic acid-TMS	29275	27271	28673	27542	28258	26718	31664	28799	27582	25756	27341	27159	26847	22445	25579	28964	23460	27114	25585	26015	26325	23268	28459	29182
95	O-Acetylserine-2TMS	588561	564460	560061	547687	531656	531282	556878	562331	566416	502445	547970	540253	546247	504727	523605	530819	494777	538944	512523	527280	514313	519249	567673	549967
96	Glutaric acid-2TMS	7371	7307	7042	9074	7612	8126	7827	8838	7623	6812	7113	7676	7500	8093	6236	8277	9336	9397	8541	8115	7327	8935	10058	8266
97	5-Aminovaleric acid-2TMS	115030	102217	83013	137320	103880	121754	116739	132353	114377	111554	99348	87964	108647	111269	81779	108139	107507	98398	121723	95987	100602	108003	119317	111750
98	Hydroquinone-2TMS	25848	23442	24368	24324	25822	21713	23710	22998	25639	19739	20933	21427	18369	14081	17209	21217	13625	19085	17966	18341	18367	17906	18969	17462
99	Thymine-2TMS	2430	2360	2235	10375	13394	12653	12518	12542	13159	9692	8889	8893	6612	4196	3882	11384	14179	16766	14372	13737	12831	11259	5818	4658
100	3-Methylglutaric acid-2TMS	0	0	0	0	0	0	0	0	0	0	0	0	0	0	0	0	0	0	0	0	0	0	0	0
101	Isobutyrylglycine-2TMS	0	0	0	0	0	0	0	0	0	0	0	0	0	0	0	0	0	0	0	0	0	0	0	0
102	3-Aminopropanoic acid-3TMS	121766	112635	114856	96267	92749	90479	51708	49472	46957	24589	25404	21105	107642	92513	107113	85350	79682	81847	43350	44036	42119	12864	16421	19929
103	Glutaconic acid-2TMS	0	0	0	0	0	0	0	0	0	0	0	0	0	0	0	0	0	0	0	0	0	0	0	0
104	N-Butyrylglycine-TMS	0	0	0	0	0	0	0	0	0	0	0	0	0	0	0	0	0	0	0	0	0	0	0	0
105	Homoserine-3TMS	0	0	0	0	0	0	0	0	0	0	0	0	0	0	0	0	0	0	0	0	0	0	0	0
106	Decanoic acid-TMS	92586	70851	77464	89668	86165	82080	98825	97559	68074	65739	63291	61264	49480	55196	45954	71493	72939	63294	63003	55314	59504	69557	63182	65390
107	Dihydrouracil-TMS	27333	27158	27031	20384	22059	23638	24587	23630	22682	22083	24470	22919	25597	25284	22391	24040	21784	24351	21436	22181	22705	23114	25286	26094
108	Oxalacetic acid-meto-2TMS	0	0	0	0	0	0	0	0	0	0	0	0	0	0	0	0	0	0	0	0	0	0	0	0
109	Erythrulose-meto-3TMS(1)	973991	907672	875123	889139	851303	895963	914628	920321	895956	866151	893263	878192	900146	799422	888552	901601	874714	888976	876044	902645	882357	907048	992388	948793
110	3-Aminoisobutyric acid-3TMS	30477	28037	28561	35257	56026	35347	40473	47129	53440	46508	103770	55825	26274	24318	26514	30334	30055	33107	31065	33605	35053	31165	43864	48337
111	Erythrulose-meto-3TMS(2)	5288	4626	4956	8206	6079	9279	7996	11360	6455	6304	8469	7202	7577	6649	7992	10024	10931	10480	11436	9758	11066	7860	11409	7650
112	2-Propyl-5-hydroxy-pentanoic acid-2TMS	0	0	0	0	0	0	0	0	0	0	0	0	0	0	0	0	0	0	0	0	0	0	0	0
113	Citramalic acid-3TMS	6239	5363	6096	11310	5940	7665	5358	5130	5135	6718	6162	8725	4718	6262	5068	6301	5346	5561	6981	5769	5742	6132	7853	5713
114	N-Butyrylglycine-2TMS	0	0	0	0	0	0	0	0	0	0	0	0	0	0	0	0	0	0	0	0	0	0	0	0
115	Malic acid-3TMS	19710	17630	17550	33810	33192	34859	39031	40521	36020	30855	38606	32521	16932	15067	14880	29922	28044	32136	31827	31547	29523	26030	36769	31430
116	Isovalerylglycine-TMS	0	0	0	0	0	0	0	0	0	0	0	0	0	0	0	0	0	0	0	0	0	0	0	0
117	Malic acid-13C4-3TMS	0	0	0	0	0	0	0	0	0	0	0	0	0	0	0	0	0	0	0	0	0	0	0	0
118	Niacinamide-TMS	1998836	1904137	1851891	1738792	1723962	1701398	1716070	1735898	1752545	1608653	1799715	1748247	1870495	1713507	1778780	1655180	1567332	1714368	1618248	1662911	1570126	1682871	1696423	1592943
119	Anthranilic acid-TMS	0	0	0	0	0	0	0	0	0	0	0	0	0	0	0	0	0	0	0	0	0	0	0	0
120	2-Aminooctanoic acid-2TMS	0	0	0	0	0	0	0	0	0	0	0	0	0	0	0	0	0	0	0	0	0	0	0	0
121	Adipic acid-2TMS	5619	6353	6761	7036	4894	4652	4378	5878	3792	5078	4187	5518	5892	6414	3988	5836	8781	8942	11638	6686	4923	7384	7403	9148
122	Threitol-4TMS	14089	13634	12882	15438	17514	19507	16331	14468	16442	13471	13282	11854	14342	13034	13783	18796	13626	18540	15056	14110	16843	18210	19902	19421
123	Dihydrouracil-2TMS	0	0	0	0	0	0	0	0	0	0	0	0	0	0	0	0	0	0	0	0	0	0	0	0
124	meso-Erythritol-4TMS	148151	142269	137406	207871	191985	197629	184477	181001	176147	147624	158864	160105	136349	122254	128510	192464	169695	184378	159543	159803	159164	143823	165256	159426
125	N-Acetylserine-2TMS	162	311	426	8045	7908	7120	6948	7897	9061	3484	4631	4436	411	790	227	6508	6222	8268	6876	5452	5538	3582	4086	3188
126	Isovalerylglycine-2TMS	0	0	0	0	0	0	0	0	0	0	0	0	0	0	0	0	0	0	0	0	0	0	0	0
127	Glutamic acid 5-methylester-2TMS	3230	3260	1828	5232	8114	8453	9656	12507	13226	8434	9813	15688	1413	1206	2489	9612	9003	9196	12027	11644	9781	11416	11088	14588
128	3-Aminoglutaric acid-2TMS	376776	363687	349150	1211882	1177661	1187641	2136030	2106805	924048	1270203	1118385	765157	335857	312782	319466	1126181	1012779	1089636	1624421	1631836	1543408	947090	1201082	780782
129	Aspartic acid-d3-3TMS	2020	1861	1479	4989	5044	5283	9916	12353	3462	5269	3622	3853	2192	1215	1758	5356	4119	4448	8285	8010	7047	3368	4935	4147
130	Aspartic acid-3TMS	496078	432749	488129	470391	463340	461986	501776	473264	460623	450046	476826	474371	449903	422948	419555	451475	386850	429437	443483	452829	419654	419660	379483	468429
131	Methionine-2TMS	1210545	1161824	1139966	1149586	1128652	1127593	1182310	1173000	1169618	1052127	1162223	1125052	1103445	1008580	1055558	1100204	1012154	1100583	1064328	1087128	1059691	1067026	1197549	1129039
132	4-Hydroxyproline-3TMS	26690378	26298407	26083976	28851832	28265725	28436668	28822346	28937995	27611197	26772474	28600665	27906759	25756669	23456844	24596275	27385997	25845184	27441163	26545644	26101477	26357282	26339526	27815777	26875835
133	3-Methyladipic acid-2TMS	0	0	0	0	0	0	0	0	0	0	0	0	0	0	0	0	0	0	0	0	0	0	0	0
134	5-Oxoproline-2TMS	95935380	91072138	96380145	100320488	99756709	98982408	99917462	97430040	91261255	97621474	102774950	98962974	94738840	92090175	92059799	95967668	90964319	90814468	93028654	93160375	96578009	94384769	103484398	105117861
135	Cytosine-2TMS	5735	9199	4815	8459	14629	9149	8282	10553	15425	12853	11746	15589	13166	10067	5148	10368	10924	9312	6726	11543	8740	14028	10817	11403
136	Thiodiglycolic acid-2TMS	0	0	0	0	0	0	0	0	0	0	0	0	0	0	0	0	0	0	0	0	0	0	0	0
137	4-Aminobutyric acid-3TMS	652374	678161	654226	759863	840267	829910	754361	870882	780523	687616	764822	710282	582579	543465	587401	688862	673566	737934	669869	653233	621231	654979	648140	644091
138	Phenylpyruvic acid-meto-TMS(1)	0	0	0	0	0	0	0	0	0	0	0	0	0	0	0	0	0	0	0	0	0	0	0	0
139	2-Propyl-glutaric acid-2TMS	0	0	0	0	0	0	0	0	0	0	0	0	0	0	0	0	0	0	0	0	0	0	0	0
140	5-Hydroxymethyl-2-furoic acid-2TMS	0	0	0	0	0	0	0	0	0	0	0	0	0	0	0	0	0	0	0	0	0	0	0	0
141	Oxalacetic acid-3TMS	3587	5561	8783	9387	11407	10713	14458	16489	14854	15574	17501	18083	7975	9389	9980	12138	10889	12468	13142	15637	13699	15502	17651	18088
142	Tiglylglycine-2TMS	0	0	0	0	0	0	0	0	0	0	0	0	0	0	0	0	0	0	0	0	0	0	0	0
143	Pyrogallol-3TMS	255	831	753	822	1085	1241	1118	1384	1149	1374	1635	2253	2527	2015	2023	8272	13480	11216	10819	10231	10008	11605	2447	3361
144	Threonic acid-4TMS	42331	36392	35575	72788	59480	64109	44278	41063	45545	40636	40425	40234	37272	32491	36358	64206	59850	60398	34490	38388	37391	40122	48824	42604
145	Cysteine-3TMS	974845	927009	1152879	10446405	9260472	8407701	5838652	5942036	6190009	3014956	3301835	3680883	2572039	2463244	2197438	7231094	6517855	7221463	3091646	2647456	3814783	3201696	3909318	3551535
146	Tiglylglycine-TMS	0	0	0	0	0	0	0	0	0	0	0	0	0	0	0	0	0	0	0	0	0	0	0	0
147	3-Methylcrotonoylglycine-TMS	0	0	0	0	0	0	0	0	0	0	0	0	0	0	0	0	0	0	0	0	0	0	0	0
148	Succinylacetone-meto-TMS(1)	0	0	0	0	0	0	0	0	0	0	0	0	0	0	0	0	0	0	0	0	0	0	0	0
149	2-Hydroxyglutaric acid-3TMS	28763	28004	25297	36259	33588	30892	35809	35105	32346	25058	29666	28994	24182	20173	23105	32797	32653	33541	30392	28588	27917	28731	27516	25297
150	Creatinine-3TMS	24305	23850	21675	27864	23081	27410	23255	26839	25145	36977	38853	32467	16224	14966	20750	27911	21130	31018	16325	16479	16480	17981	22857	30401
151	3-Hydroxyglutaric acid-3TMS	0	0	0	0	0	0	0	0	0	0	0	0	0	0	0	0	0	0	0	0	0	0	0	0
152	3-Methylcrotonoylglycine-2TMS	0	0	0	0	0	0	0	0	0	0	0	0	0	0	0	0	0	0	0	0	0	0	0	0
153	2-Ketoglutaric acid-meto-2TMS	532	286	300	50434	46363	45027	56017	55583	32599	22045	21719	23194	2353	2604	1651	47174	44569	47896	40584	38408	32234	17599	19970	22187
154	Succinylacetone-meto-TMS(2)	0	0	0	0	0	0	0	0	0	0	0	0	0	0	0	0	0	0	0	0	0	0	0	0
155	O-Phosphoethanolamine-3TMS	0	0	0	0	0	0	0	0	0	0	0	0	0	0	0	0	0	0	0	0	0	0	0	0
156	Succinylacetone-meto-TMS(3)	0	0	0	0	0	0	0	0	0	0	0	0	0	0	0	0	0	0	0	0	0	0	0	0
157	2-Isopropylmalic acid-3TMS	3904455	4218063	4057675	3669417	3784988	3578439	3878787	3981516	3667788	3571776	3736506	3923536	3317820	3533023	3556915	3569705	3146648	3650867	3502885	3753560	3359166	3650074	3689863	3718083	3684231.458
158	Succinylacetone-meto-TMS(4)	0	0	0	0	0	0	0	0	0	0	0	0	0	0	0	0	0	0	0	0	0	0	0	0
159	Phenylpyruvic acid-meto-TMS(2)	89	53	51	176	138	67	178	332	105	137	154	98	6861	5286	5653	5932	5681	5480	6776	6211	6710	5809	5710	6073
160	Pimelic acid-2TMS	0	0	0	0	0	0	0	0	0	0	0	0	0	0	0	0	0	0	0	0	0	0	0	0
161	Tropic acid-2TMS	0	0	0	0	0	0	0	0	0	0	0	0	0	0	0	0	0	0	0	0	0	0	0	0
162	3-Phenyllactic acid-2TMS	1876	2889	1714	3940	4352	4645	4410	5509	8302	4588	3477	4749	30449	29780	28805	32689	32699	39991	30368	37348	34738	36247	39929	38811
163	Phosphoenolpyruvic acid-3TMS	0	0	0	0	0	0	0	0	0	0	0	0	0	0	0	0	0	0	0	0	0	0	0	0
164	3-Hydroxy-3-methylglutaric acid-3TMS	4380	3010	3225	3403	3583	3659	3775	4148	3270	3827	4352	3054	2759	2727	1968	3817	2710	3337	3861	2849	3025	3170	3645	3352
165	2-Ketoglutaric acid-3TMS	4560	5018	4565	5321	5363	5523	6479	6362	6787	5834	7657	7843	6343	4245	6093	6241	6275	6640	6706	6944	5340	6803	6037	4201
166	Ornithine-3TMS	4206521	4399163	4237032	3588810	3682686	3610956	3991678	3935737	4202021	3771052	3776531	3896688	4103987	3998230	4259888	3911160	3495259	4192469	3690068	3731911	3810405	4034155	3864110	3661627
167	3-Hydroxyphenylacetic acid-2TMS	0	0	0	0	0	0	0	0	0	0	0	0	0	0	0	0	0	0	0	0	0	0	0	0
168	Glutamic acid-13C5-3TMS	965	967	954	9093	10325	9761	6347	7713	7152	3963	6944	5286	925	1038	744	8935	7785	8460	6219	5963	6148	4312	4825	5151
169	3-Aminoglutaric acid-3TMS	31481	32264	31975	62223	59206	65759	42592	52079	64591	38519	38205	37552	31313	26959	28922	63505	57675	47766	47072	47177	36076	38968	45453	42106
170	Hypotaurine-3TMS	96593	96716	93897	91984	91177	92768	85105	88378	88995	78217	84666	79799	88328	79894	88788	90618	81430	94348	77765	79539	72091	72229	80671	78520
171	Triethanolamine-3TMS	11278	12257	11373	11400	10586	12313	14429	14047	5948	4536	9797	5026	7305	6051	5570	7063	6638	7589	5626	8827	9502	7024	5290	5673
172	Anthranilic acid-2TMS	803	922	829	745	1142	1006	715	1146	995	779	795	956	835	617	645	820	1034	761	924	506	808	874	1121	1006
173	2-Ketoglutaric acid-oxime-3TMS(1)	0	0	0	0	0	0	0	0	0	0	0	0	0	0	0	0	0	0	0	0	0	0	0	0
174	Cadaverine-3TMS	50387	68257	42930	55922	54381	53465	46101	49302	46830	39696	40179	43388	43005	37102	42640	51013	55231	56644	43235	45229	42728	40384	41395	40592
175	Glutamic acid-3TMS	677265	650802	626207	9243835	9409048	9705404	6090191	6219059	6394882	3432130	3412602	3699904	609554	568824	593183	8350506	7603275	8556692	5238360	5150076	5122477	2717500	3185099	2963312
176	2-Ketoadipic acid-meto-2TMS(1)	8288	7858	6443	6245	7206	8125	8300	10043	7239	7714	7429	7414	7168	7718	7829	7784	7940	9507	7878	5995	8352	7626	10750	6629
177	4-Hydroxybenzoic acid-2TMS	5981	5803	5118	15041	16144	15812	18392	18720	16371	17072	19405	18260	8455	8102	7220	17944	17468	16599	17008	16116	18244	19016	24001	17386
178	4-Hydroxybenzoic acid-13C6-2TMS	0	0	0	0	0	0	0	0	0	0	0	0	0	0	0	0	0	0	0	0	0	0	0	0
179	Asparagine-4TMS	0	0	0	0	0	0	0	0	0	0	0	0	0	0	0	0	0	0	0	0	0	0	0	0
180	Hexanoylglycine-TMS	0	0	0	0	0	0	0	0	0	0	0	0	0	0	0	0	0	0	0	0	0	0	0	0
181	5-Aminovaleric acid-3TMS	179175	168185	171508	182943	177175	172288	194116	195891	195009	180201	186927	183473	159606	147513	154144	175068	157138	178955	174404	183702	175719	175996	198477	186698
182	Tartaric acid-4TMS	22354	20217	18689	21058	20284	20419	20373	19878	19801	17797	20079	19108	16324	14599	15715	17788	16169	18788	13423	15637	16048	15469	15602	15369
183	Phenylalanine-2TMS	39908941	38193609	39874762	40305100	39767295	39672015	39749166	40413803	38180348	38236267	40314176	39297773	39789900	37977581	38557581	38808609	36650120	37472329	38272112	38465863	38009911	38120335	38781661	38177848
184	Hexanoylglycine-2TMS	0	0	0	0	0	0	0	0	0	0	0	0	0	0	0	0	0	0	0	0	0	0	0	0
185	4-Hydroxyphenylacetic acid-2TMS	12746	12368	12764	14685	13510	13029	14838	14277	14063	12544	12858	13602	11599	10580	10874	13043	11449	13355	12352	13035	12591	12697	14404	13349
186	Lauric acid-d3-TMS	0	0	0	0	0	0	0	0	0	0	0	0	0	0	0	0	0	0	0	0	0	0	0	0
187	Lauric acid-TMS	261929	185485	221101	229922	211202	185928	221608	215841	189864	174524	174109	169536	138202	174218	133785	215670	213492	206603	179898	134584	165441	184578	190543	164129
188	Ureidopropionic acid-3TMS	0	0	0	0	0	0	0	0	0	0	0	0	0	0	0	0	0	0	0	0	0	0	0	0
189	2-Ketoglutaric acid-oxime-3TMS(2)	0	0	0	0	0	0	0	0	0	0	0	0	0	0	0	0	0	0	0	0	0	0	0	0
190	N-Acetylaspartic acid-2TMS	0	0	0	0	0	0	0	0	0	0	0	0	0	0	0	0	0	0	0	0	0	0	0	0
191	2-Ketoadipic acid-meto-2TMS(2)	8400	8156	5679	5707	7969	5659	12267	10640	12487	13543	12942	10210	11672	10080	12827	9928	13462	13629	12219	11830	10611	11624	21163	21498
192	Threo-b-hydroxyaspartic acid-4TMS	0	0	0	0	0	0	0	0	0	0	0	0	0	0	0	0	0	0	0	0	0	0	0	0
193	Lyxose-meto-4TMS(1)	21763	19792	24158	46063	22565	48850	29587	34141	45183	70228	50886	61596	38128	52042	40208	34851	29524	29391	29191	33437	66207	52357	140003	88904
194	Xylose-meto-4TMS	105035	99422	99297	178374	176468	179229	174091	175013	169363	139172	137962	131871	99973	96315	94350	202638	191638	209819	160392	157051	150551	128713	167195	140380
195	Ureidopropionic acid-2TMS	0	0	0	0	0	0	0	0	0	0	0	0	0	0	0	0	0	0	0	0	0	0	0	0
196	Lyxose-meto-4TMS(2)	82806	82831	82922	152730	147588	150949	149104	149747	143233	118155	116432	112663	86033	77715	81352	175317	167195	179704	140808	136455	128253	110714	144195	124891
197	Arabinose-meto-4TMS	108061	103683	101998	184084	185383	189157	183326	177159	173030	141384	138820	143605	103433	98884	102913	213077	204533	219907	172423	164555	159406	134809	178089	154584
198	4-Aminobenzoic acid-TMS	0	0	0	0	0	0	0	0	0	0	0	0	0	0	0	0	0	0	0	0	0	0	0	0
199	Homocysteine-3TMS	145246	194382	230769	224399	226435	237909	278698	288104	282528	266038	292949	288847	240590	249999	263813	276408	259198	294648	289637	290167	297528	309128	325564	288134
200	Asparagine-3TMS	5327	4747	6730	225995	239115	222041	131601	139012	81913	50946	69237	55356	8263	8736	6063	214800	191600	211128	98735	99918	94831	46546	45991	41088
201	N-Acetylaspartic acid-3TMS	6102	7822	8196	5601	8975	8257	16444	16077	13425	27151	24073	24369	10340	9683	10142	10574	11258	11952	14573	14450	14158	20653	22943	20730
202	Ribulose-meto-4TMS	42884	39999	39304	87763	86409	86569	105416	105457	105398	89982	93050	93019	41588	37934	40621	87206	80950	90970	90914	88860	87216	83482	94016	91343
203	Ribose-meto-4TMS	33851	28366	31512	46088	48242	47697	74218	73034	71532	62378	61515	60210	35427	33874	34476	53303	50400	53952	66238	64014	64121	58464	96083	86383
204	Xylulose-meto-4TMS	67433	64259	67053	144918	150554	143206	177836	175334	171918	144902	154768	147916	65826	62948	71195	153255	142535	155097	149073	156747	151222	134601	195140	185325
205	Ribose-13C5-meto-4TMS	609	571	430	756	824	723	1328	1448	1323	853	863	1083	613	518	739	960	748	655	773	1168	900	821	1235	1552
206	Taurine-3TMS	73573	80164	76553	67413	64735	63160	71372	75304	77178	65995	87817	75475	61744	56921	68351	65602	55004	71730	62055	59807	63899	65400	75619	76894
207	3-Sulfinoalanine-3TMS	77064	72091	68584	79559	87579	80621	66771	63083	55318	45933	44517	48847	47632	41276	48553	62165	56314	64126	38725	53365	38646	39132	33657	40771
208	Taurine-13C2-3TMS	10720	12507	11397	5174	4930	4751	5170	5500	7493	6705	7603	8096	9565	9508	10761	7105	6101	7494	5488	5567	7248	7659	13570	13572
209	Suberic acid-2TMS	1315	1830	1338	2275	1373	1109	911	1917	660	1151	968	1491	1379	2137	966	1510	2217	2888	1727	1061	1492	2539	2471	2331
210	Ribonolactone-3TMS	4517	2805	4185	4506	2948	4954	5776	6005	9538	7221	10332	9699	12223	18011	13900	11772	15088	15898	13483	14604	15669	19423	88406	88968
211	Lysine-3TMS	165673	215728	207961	231862	211128	199020	217437	238321	240837	179064	240008	202662	210488	423292	167786	185963	202438	188080	189460	204606	180509	189064	144504	109650
212	2-Ketoadipic acid-oxime-3TMS(1)	0	0	0	0	0	0	0	0	0	0	0	0	0	0	0	0	0	0	0	0	0	0	0	0
213	Glyceraldehyde 3-phosphate-meto-3TMS(1)	0	0	0	0	0	0	0	0	0	0	0	0	0	0	0	0	0	0	0	0	0	0	0	0
214	Xylitol-5TMS	18680	18873	20934	23232	20126	18651	20023	21212	23511	19859	22701	22479	18785	20178	20702	24751	22263	25959	21675	24106	22395	22059	34423	35950
215	1,6-Anhydroglucose-3TMS	30050	30227	34190	34197	29310	29405	34154	34257	33427	34379	35169	36035	42159	33825	34463	42791	40707	50345	40490	53220	52844	57044	65567	70596
216	2-Ketoadipic acid-oxime-3TMS(2)	0	0	0	0	0	0	0	0	0	0	0	0	0	0	0	0	0	0	0	0	0	0	0	0
217	Glyceraldehyde 3-phosphate-meto-3TMS(2)	0	0	0	0	0	0	0	0	0	0	0	0	0	0	0	0	0	0	0	0	0	0	0	0
218	2-Aminoadipic acid-3TMS	24780	22990	21830	35361	38089	29745	59845	50600	47170	36818	36940	36842	24679	26552	24310	34135	31203	36986	57120	48342	51655	40876	51230	37730
219	Glycerol 2-phosphate-4TMS	0	0	0	0	0	0	0	0	0	0	0	0	0	0	0	0	0	0	0	0	0	0	0	0
220	Arabitol-5TMS	58801	54862	58814	69185	65783	66299	64711	61416	67964	62529	69037	64774	69745	68480	66183	78056	74837	81081	68824	70424	72247	76997	118523	128241
221	Rhamnose-meto-4TMS(1)	5270	7965	8413	1667	2918	3976	2747	3088	6932	5039	7847	4346	4851	5604	8309	4787	6705	6838	4468	3738	5452	5090	4697	6566
222	Ribitol-5TMS	210546	198450	186838	76094	77947	72240	93589	90002	98736	101539	85924	93933	163270	145645	198993	89531	83321	98532	89692	89168	84698	110047	90933	83969
223	Aconitic acid-3TMS	1893	1879	1902	1976	1987	1772	2917	2031	2133	1986	1719	1765	1467	1510	1862	2306	1905	2299	2278	2109	1897	2002	1789	1489
224	2-Deoxy-glucose-4TMS(1)	60859	62640	60733	52710	46061	43280	61824	56429	54470	62557	67940	59814	64906	60885	70637	63847	48720	71634	64445	56810	72876	77368	125571	133707
225	Quinolinic acid-2TMS	0	0	0	0	0	0	0	0	0	0	0	0	0	0	0	0	0	0	0	0	0	0	0	0
226	Orotic acid-3TMS	7282	8083	7318	2136	2949	2179	2850	2961	3824	2782	2387	3130	5390	3828	7304	2890	2633	2993	3232	2530	2315	4570	3103	2233
227	Cysteic acid-3TMS	0	0	0	0	0	0	0	0	0	0	0	0	0	0	0	0	0	0	0	0	0	0	0	0
228	Glutamine-4TMS	4021304	4109056	3845759	1053377	1226164	1035500	1708053	1522209	1631898	1477776	1419885	1731665	3103035	2777144	4018665	1400663	1324149	1648549	1573446	1616373	1386879	2047870	1383580	1115397
229	Fucose-meto-4TMS(1)	0	0	0	0	0	0	0	0	0	0	0	0	0	0	0	0	0	0	0	0	0	0	0	0
230	Dihydroxyacetone phosphate-meto-3TMS(1)	6392	5403	6078	8116	6146	7569	13703	13964	14808	16490	18443	19241	7003	6755	5713	7396	7476	6899	10747	12220	13354	13215	16537	17848
231	Rhamnose-meto-4TMS(2)	0	0	0	0	0	0	0	0	0	0	0	0	0	0	0	0	0	0	0	0	0	0	0	0
232	Putrescine-4TMS	330	697	2576	13421	13140	16751	71126	136313	79500	15844	20545	19580	1483	892	1898	6880	7683	14980	65767	68913	70694	17553	27123	14571
233	Dihydroxyacetone phosphate-meto-3TMS(2)	8337	8710	9139	12127	10934	11856	18531	17615	20621	20995	24589	20708	9878	8262	8380	10264	10340	9994	16780	14686	16695	17196	22190	19004
234	Glycerol 3-phosphate-4TMS	18163	14882	16376	20899	19269	21143	35271	35802	41450	46258	47679	45522	17920	16857	16094	21561	19903	20737	32701	31864	34168	36305	43375	43630
235	Fucose-meto-4TMS(2)	50704	53063	50982	15513	13421	11839	23767	20280	23881	18867	23754	24407	45601	42322	46461	21629	17781	23216	23722	24383	23328	27068	24161	23639
236	3-Methoxy-4-hydroxybenzoic acid-2TMS	0	0	0	0	0	0	0	0	0	0	0	0	0	0	0	0	0	0	0	0	0	0	0	0
237	3-Hydroxyanthranilic acid-2TMS	0	0	0	0	0	0	0	0	0	0	0	0	0	0	0	0	0	0	0	0	0	0	0	0
238	5-Aminolevulinic acid-meto-3TMS(1)	0	0	0	0	0	0	0	0	0	0	0	0	0	0	0	0	0	0	0	0	0	0	0	0
239	Glutamine-3TMS	33485249	33296687	34253333	18070545	18167350	16478977	23470674	22821587	22347281	24186040	23892944	24448976	32669378	31459510	32390338	19129362	17860391	19617174	22337011	22449313	20921441	24310806	23345158	24207683
240	3-Dehydroshikimic acid-meto-3TMS(1)	8533	10125	9602	4621	5097	3057	5692	5608	4720	5270	4555	4455	9070	7994	7656	4224	4112	4805	4723	3838	3553	4682	4418	4906
241	Homovanillic acid-2TMS	0	0	0	0	0	0	0	0	0	0	0	0	0	0	0	0	0	0	0	0	0	0	0	0
242	1-Methylhistamine dihydrochloride	335626	317249	315936	155096	91243	152006	98476	96642	115136	176869	195658	183753	298065	273192	314254	140666	121626	135159	113952	112598	91737	148498	171747	136449
243	Ribonic acid-5TMS	346382	344282	334077	330339	318643	319154	359869	354934	352968	362065	389977	377456	313573	288577	318354	318057	292014	317713	331855	326433	321113	346485	429160	396661
244	2-Phosphoglyceric acid -4TMS	0	0	0	0	0	0	0	0	0	0	0	0	0	0	0	0	0	0	0	0	0	0	0	0
245	3-Dehydroshikimic acid-meto-3TMS(2)	0	0	0	0	0	0	0	0	0	0	0	0	0	0	0	0	0	0	0	0	0	0	0	0
246	Azelaic acid-2TMS	2197	3339	3501	3591	3406	3249	3324	4487	2686	2907	3768	4212	4502	4256	2732	2857	6223	7090	5002	3273	4128	3916	4917	5571
247	Dihydroorotic acid-3TMS	0	0	0	0	0	0	0	0	0	0	0	0	0	0	0	0	0	0	0	0	0	0	0	0
248	O-Phosphoethanolamine-4TMS	31	8	10	274	174	244	142	179	73	574	478	659	42	38	18	292	108	223	52	146	45	366	443	215
249	Shikimic acid-4TMS	0	0	0	0	0	0	0	0	0	0	0	0	0	0	0	0	0	0	0	0	0	0	0	0
250	5-Aminolevulinic acid-meto-3TMS(2)	0	0	0	0	0	0	0	0	0	0	0	0	0	0	0	0	0	0	0	0	0	0	0	0
251	2-Deoxy-glucose-meto-4TMS	18117	15012	16074	18605	16536	18298	17019	15778	16883	14045	14531	16253	15159	13463	13074	19206	16180	17574	13160	14494	12869	16269	16278	19261
252	3-Phosphoglyceric acid-4TMS	0	0	0	0	0	0	0	0	0	0	0	0	0	0	0	0	0	0	0	0	0	0	0	0
253	2-Deoxy-glucose-4TMS(2)	2288	4489	3977	4030	4938	2864	4147	7223	9824	7125	7561	10704	14777	24547	21076	13245	14603	16693	15001	10453	21379	25746	63080	93967
254	2-Aminopimelic acid-3TMS	59799	61210	59571	162590	157796	153587	198276	188643	114119	126567	128868	120743	40757	37172	38785	132075	111979	130966	152105	160034	125528	125890	123044	103208
255	Isocitric acid-4TMS	23532	24211	26675	22450	27534	21793	22800	28602	26846	25700	24798	25946	36013	31448	35987	37628	33317	41935	39683	39843	37703	38872	43272	43348
256	Hippuric acid-2TMS	0	0	0	0	0	0	0	0	0	0	0	0	0	0	0	0	0	0	0	0	0	0	0	0
257	Citric acid-d4-4TMS	752	788	826	2577	1954	2260	3746	4177	2172	2240	1770	1733	486	264	609	2589	2024	2081	2703	2594	1830	2035	2396	1593
258	Hypoxanthine-2TMS	98569	109022	100900	2493	2654	2374	3954	8377	7119	73652	62016	47186	94636	74837	89335	1824	2708	2127	4983	4915	4741	9319	17231	44575
259	Citric acid-4TMS	72271	69220	65978	190969	184773	174869	235279	222179	130452	146247	139546	141871	44024	33184	38725	151613	135091	153000	185059	184638	147780	145087	142196	112033
260	Ornithine-d7-4TMS	422404	415953	413917	425318	458221	444003	525970	507355	479482	435289	456181	431885	381347	339249	341275	415501	415980	468570	434340	466444	437399	460936	472367	481319
261	Protocatechuic acid-3TMS	0	0	0	0	0	0	0	0	0	0	0	0	0	0	0	0	0	0	0	0	0	0	0	0
262	Arginine-3TMS	1875673	1981205	2119723	1690979	1761919	1683250	1878046	2025367	2104589	1727572	1952265	1928288	2027780	1967687	2187300	1917887	1737984	2137263	1892369	1941664	1980933	1980064	2386574	2792259
263	Ornithine-4TMS	24798816	24765063	25109001	24279326	24463029	23576259	25171429	25025629	25370659	23397570	24965297	25136349	24023750	21638969	23844369	24190443	23045900	24325260	23754518	24146312	23591887	24631871	24851502	25488926
264	Glycyl-Glycine-4TMS	29197	30671	30926	29161	28692	29934	31335	31336	32834	30076	32511	30496	29735	23291	26278	28038	26085	28773	28800	31835	27331	28755	30517	34993
265	Dopamine-3TMS	1286896	1264093	1246431	1162320	1197947	1140923	1268418	1244814	1322996	1137608	1233668	1260053	1035143	1023276	1165579	1203405	1122287	1253823	1169062	1192999	1139827	1211754	1280178	1279784
266	Myristic acid-TMS	112019	100588	116008	107255	92352	97002	96846	121383	95252	108238	124902	106526	83932	82757	70786	82011	99267	94898	119451	82779	101173	84646	97942	100996
267	4-Aminobenzoic acid-2TMS	5185	4868	4709	5239	5566	6192	6845	7427	9881	9167	9996	9889	10068	10980	10506	10505	9392	11002	9881	9555	10666	11816	14285	10457
268	Homogentisic acid-3TMS	0	0	0	0	0	0	0	0	0	0	0	0	0	0	0	0	0	0	0	0	0	0	0	0
269	Methionine sulfone-2TMS	40290	39192	37356	37329	40236	35928	39383	37570	37857	35683	38098	38986	37613	35235	37007	37642	34988	38463	35569	37100	32100	33196	29524	27744
270	2-Methylhippuric acid-2TMS	0	0	0	0	0	0	0	0	0	0	0	0	0	0	0	0	0	0	0	0	0	0	0	0
271	O-Phospho-Serine-4TMS	0	0	0	0	0	0	0	0	0	0	0	0	0	0	0	0	0	0	0	0	0	0	0	0
272	Hippuric acid-TMS	63958	73916	90732	97798	99049	100237	121985	120030	96016	108439	127496	107635	82745	77770	91421	92103	90502	99787	100451	107285	102826	111039	76366	57781
273	Pyridoxal-meto-2TMS(1)	0	0	0	0	0	0	0	0	0	0	0	0	0	0	0	0	0	0	0	0	0	0	0	0
274	Epinephrine-3TMS	0	0	0	0	0	0	0	0	0	0	0	0	0	0	0	0	0	0	0	0	0	0	0	0
275	Histidinol-3TMS	0	0	0	0	0	0	0	0	0	0	0	0	0	0	0	0	0	0	0	0	0	0	0	0
276	1,5-Anhydro-glucitol-4TMS	0	0	0	0	0	0	0	0	0	0	0	0	0	0	0	0	0	0	0	0	0	0	0	0
277	Tagatose-meto-5TMS(1)	79332	80227	75502	89448	81230	87515	88773	94999	101303	95176	97105	94954	82230	77259	79511	96206	91997	100825	97762	105434	98705	99964	113639	119199
278	Psicose-meto-5TMS(1)	80589	78721	77507	89330	82995	84665	89006	90248	94918	92762	97652	97583	83249	75674	74960	96619	89075	98203	102983	102632	99371	110362	114079	115794
279	3-Hydroxyanthranilic acid-3TMS	6114	7072	7669	11069	9953	12319	11812	12619	11537	9954	12829	11107	7191	5627	7326	9573	9738	10365	10667	11263	11043	11245	13111	10113
280	Vanilmandelic acid-3TMS	0	0	0	0	0	0	0	0	0	0	0	0	0	0	0	0	0	0	0	0	0	0	0	0
281	Psicose-meto-5TMS(2)	7591341	7381570	7202485	10630167	9708950	9975416	9537392	9474518	8588983	8659824	9106254	8800572	6748877	6164601	6387860	9256348	8350523	9076237	8027301	8146890	8037566	8318081	9307522	8485094
282	Tagatose-meto-5TMS(2)	8400488	8140914	7910801	11673729	10703324	11017649	10473820	10434778	9428789	9584658	10034000	9628811	7298291	6729068	6994968	10119750	9131620	9897743	8743401	8872466	8735008	9097235	10094693	9254047
283	Sebacic acid-2TMS	8313	6874	7410	9201	11316	10226	9564	9563	10219	9345	8876	8097	8676	6278	6663	9733	8348	10716	9897	8830	9067	9011	10926	10360
284	Histamine-3TMS	1829	2081	2004	1508	2657	2814	3402	2541	1376	2236	1876	2253	1298	1356	1810	2994	2609	3206	1628	2028	1059	1793	2958	3591
285	Fructose-meto-5TMS(1)	8334821	8160212	7995850	11779779	10837069	11158209	10563962	10492596	9609463	9773846	10314780	9788315	7539203	6926897	7214965	10452790	9447254	10234444	9023209	9202793	9066229	9374530	10380794	9495477
286	N-Acetyl-Lysine-2TMS	59498	64904	52089	71707	68335	73182	69643	68172	66262	61282	68578	61780	46915	43680	48251	68765	64084	66806	61520	62085	62964	56186	71893	64525
287	Sorbose-meto-5TMS(1)	8743095	8541353	8301385	12308466	11260786	11447723	10920531	10809341	9884809	10016287	10514060	10025638	7688998	7038505	7321669	10612229	9544266	10425995	9156776	9334295	9174199	9514629	10601363	9657011
288	Adenine-2TMS	91975	84678	80375	122664	108804	115871	113745	113402	102055	98570	108195	101432	75221	69302	70953	105982	96346	107523	95535	93397	95492	95985	107650	100505
289	5-Dehydroquinic acid-meto-4TMS	4017	4477	4244	4954	4310	3709	3969	5587	4059	4217	5383	4269	1892	2059	3297	3203	3315	4374	4528	4226	4656	4002	4649	5660
290	Pyridoxal-meto-2TMS(2)	0	0	0	0	0	0	0	0	0	0	0	0	0	0	0	0	0	0	0	0	0	0	0	0
291	Allose-meto-5TMS(1)	92070	83283	75521	130074	150541	126468	176876	142413	115723	126488	128377	154718	74135	81717	80108	149210	137334	120920	129433	144524	110642	132858	148122	119057
292	Urocanic acid-TMS	0	0	0	0	0	0	0	0	0	0	0	0	0	0	0	0	0	0	0	0	0	0	0	0
293	Glucono-1,5-lactone-4TMS	145072	146938	149501	229145	215136	213911	213743	192950	185678	200105	202835	196123	146225	134967	131382	196187	183570	211529	214538	187631	202256	183980	219080	212617
294	N6-Acetyllysine-3TMS	0	0	0	0	0	0	0	0	0	0	0	0	0	0	0	0	0	0	0	0	0	0	0	0
295	Vanillylamine-3TMS	0	0	0	0	0	0	0	0	0	0	0	0	0	0	0	0	0	0	0	0	0	0	0	0
296	Galactosamine-5TMS(1)	97532	98695	92116	136500	129033	130315	122070	126070	115010	108974	115502	110797	79804	73151	74836	117354	106883	124233	99583	105806	103124	102147	116264	108741
297	2-Methylhippuric acid-TMS	0	0	0	0	0	0	0	0	0	0	0	0	0	0	0	0	0	0	0	0	0	0	0	0
298	Sorbose-meto-5TMS(2)	5728345	5427595	5283085	7626154	7159177	7325000	7015079	6943759	6361369	6382454	6671261	6421007	4962458	4528293	4749052	6757057	6140018	6688535	5848379	5889441	5781328	6008906	6807722	6158844
299	Mannose-meto-5TMS(1)	86600877	86835021	88174305	86819395	86318700	84936233	84205659	83737751	78850390	83398061	89803648	84694294	88476706	85772939	86081767	85059663	81100221	79473641	82587368	82655303	84405085	83617450	82287689	82344657
300	Allantoin-4TMS	6385	5772	5643	8689	7922	9933	10285	8577	9789	8250	10534	8141	6735	4171	7011	7412	6309	7916	6255	7735	6916	10888	8246	10055
301	Fructose-meto-5TMS(2)	5758693	5993187	5352629	5885950	6033332	5732905	5367753	5677441	5393693	5316905	5443096	5519696	5250232	5218730	4986428	5120038	4938875	4893868	5090491	5215263	4847504	4860662	4768243	4607653
302	4-Hydroxyphenylpyruvic acid-meto-2TMS	6723287	6950368	6298608	7515159	6612592	6805878	6845335	6765152	6475571	6885701	7051167	6712976	6801356	6832737	6486898	6215187	6519196	6403575	5708084	6370462	5907737	6382673	5686247	6051521
303	4-Hydroxyphenyllactic acid-3TMS	2262246	2123510	2311376	2388140	2208600	2252441	2293127	2286622	2214038	2066138	2419892	2173333	2263945	2150346	1981773	2110944	1997063	2035993	2152023	2153296	2103894	2077893	2561018	3743544
304	Erythrose 4-phosphate-meto-4TMS(1)	43923	47423	40533	42238	44589	40046	45418	46152	42693	44931	46495	42772	51602	45206	47399	46634	13063	44998	37439	43204	43588	46249	41875	32621
305	Galactose-meto-5TMS(1)	87978349	86086420	88209519	85917438	86116036	87215159	88372655	87329898	82237816	87083279	90164183	87002259	89307200	87402682	86627256	86863833	83663045	84655813	86117523	86875067	86410377	86603439	87728916	85960221
306	Pyridoxine-3TMS	1397154	1292174	1290960	1331438	1347360	1310318	1328834	1289037	1418321	1235239	1284401	1309114	1298082	1234645	1309269	1301790	1287655	1394592	1241289	1274599	1250241	1233863	1357585	1289640
307	Glucose-meto-5TMS(1)	88525238	88404739	88952450	88171118	87549662	87562191	88146933	87283409	82259402	86489019	90197745	86803060	89276662	86776575	86906025	86562437	83563955	84341193	85917699	86462606	86367633	86495617	87726787	85893594
308	Erythrose 4-phosphate-meto-4TMS(2)	53374	14799	54136	54224	55341	52381	54162	58139	49460	53919	57941	55748	61765	54966	55434	53117	53892	55237	54131	56740	56306	56128	47125	53390
309	N-Acetylglutamine-3TMS	8663390	8942375	9114130	8921188	8649174	8777058	8953680	8899795	8318483	8596926	9139938	8693172	9029392	8763207	8650844	8656690	8364393	8493480	8451469	8631260	8494099	8625565	8319553	8449349
310	Ureidosuccinic acid-3TMS	255861	309733	326595	551330	385884	462563	362461	376649	465698	593293	437675	408200	457795	547506	435083	446320	395948	404972	311269	448276	355715	388554	604560	475102
311	Lysine-4TMS	28378986	28928304	29026422	28353113	28262656	28229753	28610686	29106297	28456056	27559262	28225918	28272705	28183564	26798158	28223921	28255230	27057269	27595755	27586992	27501602	27584558	27552272	27334765	28107426
312	Allose-meto-5TMS(2)	2364003	2145186	2288572	2534166	2328084	2412634	2483611	2339423	2414541	2244588	2676651	2412543	2458032	2030668	2131745	2238721	2163047	2256952	2381961	2290618	2141168	2195592	2435579	2285837
313	Mannose-meto-5TMS(2)	51119135	52643632	53727646	54389150	53224534	53544343	52566699	52796387	53304940	54374571	53901372	52941616	52942486	53012728	52071401	52531619	53768672	53683042	51869940	52071700	52752946	52367885	50788529	51100781
314	Tyramine-3TMS	36275504	37076488	37887972	37633187	37219445	37290839	37625671	38162523	36996766	36569114	36918877	37237136	37383946	36109318	37161986	37321098	35640420	36331665	36619378	36048606	36395761	36599083	35495151	36993233
315	Histidine-3TMS	25992013	26029757	25129457	22661177	23599752	21667963	23175811	23097803	23306453	20064373	20385234	21000823	24079332	22581982	24001601	22906347	22019298	23051647	22015172	22267044	20388258	21528997	16276642	13713618
316	Glucono-1,4-lactone-4TMS	8947	8576	8491	10793	9658	9724	10146	8582	8788	11257	10485	9316	8694	10571	9103	9272	10351	9720	8011	10716	10013	7312	9242	11087
317	5-Dehydroquinic acid-5TMS	34163	35189	36997	35382	36316	34003	37265	37285	33305	35826	34254	35787	34777	35645	36129	32718	33186	36414	33319	34707	33306	33370	29845	34217
318	Glucosamine-5TMS(1)	1331611	1454735	1435856	1438744	1404024	1427105	1398939	1421710	1351690	1395586	1499213	1395172	1570940	1442833	1515634	1517595	1402806	1421858	1406774	1429624	1450387	1452008	1371414	1476760
319	Galactose-meto-5TMS(2)	52162411	53233106	54406039	55300061	54131669	54557381	53625583	53579753	51565202	53722099	57430736	54057362	53801194	54155854	52781806	53667100	51981521	51375744	52892070	52988313	53670735	53107479	52174348	52221738
320	Coniferyl alcohol-2TMS	3586	3840	4130	3854	3822	3761	3888	3841	3507	3791	3869	3769	3867	3874	3845	3700	3647	3729	3791	3806	3849	3818	3556	3834
321	Indol-3-acetic acid-TMS	31294	31959	34948	35729	33251	33340	33893	36274	30813	32453	31907	33446	32262	34648	34397	33447	31670	33146	31543	33499	30219	32475	30511	30722
322	Glucose-meto-5TMS(2)	51877901	52815599	54228687	54820473	54060238	53993328	53253250	53519337	51546253	53599885	55255155	53671589	53674404	53640892	52555654	53030005	51936095	51278248	53029882	52912539	53666334	53111739	51606812	52012168
323	N-Acetylglutamine-2TMS	14185	13916	14680	15001	15790	14526	13803	12264	14015	14523	13336	13072	14909	13256	14304	15238	14540	14712	14640	13197	14121	13031	11842	14332
324	N6-Acetyllysine-2TMS	28739	17467	34357	24598	23424	22907	24357	21388	23104	36355	32791	15781	22146	19521	27236	31190	34959	24585	22446	32438	32685	32097	28329	19939
325	1-Hexadecanol-TMS	5236	4821	5055	4871	6850	4784	5647	7216	5371	5049	7092	4259	2905	4013	4422	3272	4365	3569	3047	4960	5807	2739	5445	4524
326	Tyrosine-13C6-3TMS	0	0	0	0	0	0	0	0	0	0	0	0	0	0	0	0	0	0	0	0	0	0	0	0
327	Tyrosine-3TMS	58784626	62282819	63391779	63988498	62269684	62814288	62718670	63379455	60946036	61266908	63844452	61927998	62390187	61317956	60835310	61584499	59358324	59821730	61678883	61160873	60662245	61456117	55550971	59588151
328	Mannitol-6TMS	4049601	3924625	3886431	4531426	4303089	4481811	4235227	4229058	4317648	3598017	3889995	3948481	3570284	3295284	3535664	4508543	4137170	4429763	3714576	3811702	3694873	3626100	4192571	3904673
329	Coniferyl aldehyde-meto-TMS(1)	9724	9773	9904	9012	9862	8190	9651	8650	9987	9199	9692	9657	9351	8943	8785	9186	8379	9944	8506	10108	7945	8871	9228	9562
330	3,4-Dihydroxybenzylamine-4TMS	0	0	0	0	0	0	0	0	0	0	0	0	0	0	0	0	0	0	0	0	0	0	0	0
331	Glucosamine-5TMS(2)	0	0	0	0	0	0	0	0	0	0	0	0	0	0	0	0	0	0	0	0	0	0	0	0
332	Pyridoxamine-3TMS	7941	7067	10000	13018	10343	10235	9088	13531	9376	12865	9738	8215	6615	7066	7034	8685	7568	10252	9602	9117	14238	10242	12522	13800
333	Glucuronic acid-meto-5TMS(1)	456826	439690	415149	349724	323696	320812	322317	306534	252438	260834	254658	248450	381528	345730	357520	314943	289567	309591	291666	289180	268695	270140	216098	221933
334	Coniferyl aldehyde-meto-TMS(2)	8862	8967	8086	6300	6539	6709	6616	6975	9413	7884	5699	7093	7137	7239	7612	8243	8104	7232	6780	8511	7196	7332	10056	8964
335	Sorbitol-6TMS	4055381	3956941	3840176	4768913	4452826	4377647	4195580	4178857	4231167	3572570	3871714	3824197	3515508	3260162	3403730	4455115	3981461	4360981	3655232	3697511	3609968	3523755	4095964	3755723
336	2-Hydroxyhippuric acid-3TMS	0	0	0	0	0	0	0	0	0	0	0	0	0	0	0	0	0	0	0	0	0	0	0	0
337	Galactitol-6TMS	3843650	3717158	3620082	4577733	4292355	4181468	3936855	3966810	4017330	3371276	3721339	3677673	3397965	41440	36885	4271921	3847474	4143358	3498505	3566032	3459716	3434572	3889116	3662632
338	Ascorbic acid-4TMS	470809	441660	489809	428924	400919	378706	399243	371269	296797	323429	318559	296352	476382	412917	427431	391782	350197	386652	350873	349459	322550	330076	283899	276907
339	Galacturonic acid-meto-5TMS(1)	473836	451784	441544	359061	335490	328662	333734	309114	262057	272154	269501	259767	389814	356360	373748	331493	301375	321654	305428	292668	276642	286097	218683	230692
340	Lipoic acid-TMS	0	0	0	0	0	0	0	0	0	0	0	0	0	0	0	0	0	0	0	0	0	0	0	0
341	ParaXanthine-TMS	0	0	0	0	0	0	0	0	0	0	0	0	0	0	0	0	0	0	0	0	0	0	0	0
342	Epinephrine-4TMS	0	0	0	0	0	0	0	0	0	0	0	0	0	0	0	0	0	0	0	0	0	0	0	0
343	Galactosamine-5TMS(2)	1378253	1177526	1155100	897840	903328	884381	952816	895225	721140	861954	960274	771047	1606756	1608553	2061890	1569777	1361930	1498700	1538992	1428412	1412658	1480088	1367516	1450348
344	Glucuronic acid-meto-5TMS(2)	605785	505030	371577	280626	237987	197512	195801	159650	123218	114092	112587	100209	334171	305056	296961	230371	187373	204122	178805	166361	151845	142135	109594	112476
345	Tryptamine-2TMS	467847	409373	340744	250475	236430	203300	199597	170352	126906	142534	124359	124355	325631	324844	311109	259194	199563	232070	208087	114987	148404	151569	122008	154298
346	Indol-3-acetic acid-2TMS	0	0	0	0	0	0	0	0	0	0	0	0	0	0	0	0	0	0	0	0	0	0	0	0
347	N-Acetyl-Ornithine-4TMS	636972	524997	386590	275057	234876	191230	183014	155734	114305	106589	101155	94514	347683	278353	276523	203266	156513	165651	146152	124552	116439	108972	73600	80577
348	Galacturonic acid-meto-5TMS(2)	17979	14952	14169	36864	29990	31942	31541	33319	29340	15801	21517	20624	10512	13406	10221	30993	31010	29860	23601	23996	19995	17225	15511	19786
349	Pantothenic acid-3TMS	921808	896428	867032	907122	893189	881833	897533	905991	889016	805420	863118	846922	840947	760962	800631	849884	798937	872048	816710	841568	819034	806722	886269	852740
350	Inositol-6TMS(1)	0	0	0	0	0	0	0	0	0	0	0	0	0	0	0	0	0	0	0	0	0	0	0	0
351	S-Benzyl-Cysteine-4TMS	0	0	0	0	0	0	0	0	0	0	0	0	0	0	0	0	0	0	0	0	0	0	0	0
352	Urocanic acid-2TMS	0	0	0	0	0	0	0	0	0	0	0	0	0	0	0	0	0	0	0	0	0	0	0	0
353	Palmitoleic acid-TMS	3132	3318	3757	3185	1794	1294	1328	2067	2446	5067	3336	3271	3410	5281	2532	4184	8865	10956	11811	4394	6239	5496	5900	5716
354	Xanthine-3TMS	72715	68664	65223	83739	78274	78749	72164	71942	70259	77861	83719	76308	62705	55916	61531	78398	78744	81532	68389	70926	66323	68500	73471	65959
355	Gluconic acid-6TMS	86658	82700	79903	137662	131089	133904	134388	139691	125664	100703	109331	103131	83365	75206	78970	152623	140453	157794	125607	121377	541	98817	115233	100918
356	Palmitic acid-TMS	2799783	2949208	3680387	3238949	3642964	3014657	3097304	4974089	2804610	3392359	4446664	3498664	2052424	2244972	1887178	2037493	2825533	2200346	2319007	2198900	2279102	1998261	2786555	2967783
357	Octopamine-4TMS	183335	173468	177703	165952	169524	161420	176668	171299	172223	149139	176539	169846	173603	143610	165100	164745	155610	171904	162977	164060	159641	159285	168534	153786
358	Glucaric acid-6TMS	1815	2318	2161	2710	3025	3488	3782	3192	3022	3705	2767	3592	2906	2927	2624	3803	2129	3664	2306	3696	1616	3175	3188	3628
359	Allantoin-3TMS	0	0	0	0	0	0	0	0	0	0	0	0	0	0	0	0	0	0	0	0	0	0	0	0
360	Dodecanedioic acid-2TMS	0	0	0	0	0	0	0	0	0	0	0	0	0	0	0	0	0	0	0	0	0	0	0	0
361	2-Hydroxyhippuric acid-2TMS	0	0	0	0	0	0	0	0	0	0	0	0	0	0	0	0	0	0	0	0	0	0	0	0
362	Metoprolol-TMS	0	0	0	0	0	0	0	0	0	0	0	0	0	0	0	0	0	0	0	0	0	0	0	0
363	Kynurenic acid-2TMS	0	0	0	0	0	0	0	0	0	0	0	0	0	0	0	0	0	0	0	0	0	0	0	0
364	Dopamine-4TMS	86304	89111	87891	102610	102064	100715	114419	109289	101073	94009	117206	101127	82921	50480	69437	92864	78376	99321	104475	95008	82934	97286	61033	34976
365	N-Acetylmannosamine-meto-4TMS(1)	12736	9430	14402	12401	10974	15399	9938	13116	12521	16027	17149	16721	8562	12121	18624	12140	11108	8923	11367	10301	9582	11929	14897	11094
366	Citrulline-3TMS	0	0	0	0	0	0	0	0	0	0	0	0	0	0	0	0	0	0	0	0	0	0	0	0
367	N-Acetyltyrosine-3TMS	0	0	0	0	0	0	0	0	0	0	0	0	0	0	0	0	0	0	0	0	0	0	0	0
368	Dopa-13C6-4TMS	0	0	0	0	0	0	0	0	0	0	0	0	0	0	0	0	0	0	0	0	0	0	0	0
369	Dopa-4TMS	876	660	842	942	921	852	926	744	955	738	998	787	682	739	595	714	889	868	764	621	591	883	863	975
370	Ribulose 5-phosphate-meto-5TMS(1)	0	0	0	0	0	0	0	0	0	0	0	0	0	0	0	0	0	0	0	0	0	0	0	0
371	Uric acid-4TMS	0	0	0	0	0	0	0	0	0	0	0	0	0	0	0	0	0	0	0	0	0	0	0	0
372	Ribose 5-phosphate-meto-5TMS(1)	2840	2689	2607	2719	2734	2391	4484	3206	3598	2302	2057	2248	1819	2024	2662	2568	2775	2304	3036	3001	2593	2841	3134	2088
373	Methoprene acid-TMS	0	0	0	0	0	0	0	0	0	0	0	0	0	0	0	0	0	0	0	0	0	0	0	0
374	Inositol-6TMS(2)	8358876	8064009	7889173	7672848	7403853	7340918	7894456	7937988	7889695	6926269	7350801	6950162	7513377	6884868	7172632	7111486	6614771	7160862	7207395	7376709	7151693	6979413	7589895	7217460
375	N-Acetylmannosamine-meto-4TMS(2)	431742	413806	411778	409605	394817	393921	431403	420979	423380	364686	390493	372732	398279	357613	394598	380445	356297	382955	399230	388729	11223	370059	401412	394020
376	Ribulose 5-phosphate-meto-5TMS(2)	0	0	0	0	0	0	0	0	0	0	0	0	0	0	0	0	0	0	0	0	0	0	0	0
377	Ribose 5-phosphate-meto-5TMS(2)	0	0	0	0	0	0	0	0	0	0	0	0	0	0	0	0	0	0	0	0	0	0	0	0
378	Margaric acid-TMS	6658	6829	8565	6126	7964	5649	6167	11165	5225	7873	9461	9146	5773	5972	3675	4181	7794	5234	7933	4013	6057	4150	6234	4944
379	Guanine-3TMS	539	470	360	710	948	1529	4592	5389	4261	16170	18930	15174	1076	964	851	1542	1499	1594	3037	3384	2725	3521	5070	13051
380	Kynurenine-2TMS	8989	8452	9330	26721	19701	17620	23506	22589	17339	14280	18648	18977	17401	12838	11853	20014	18133	23407	15271	11211	11077	16005	14171	13167
381	N-Acetyltyrosine-2TMS	5687	5049	5798	6494	6397	6539	6551	5991	5521	3692	6333	4302	4839	4327	4042	5049	4119	6060	5476	6528	5061	5112	1719	1068
382	Pyridoxamine-4TMS	0	0	0	0	0	0	0	0	0	0	0	0	0	0	0	0	0	0	0	0	0	0	0	0
383	Octadecanol-TMS	10154	6471	7320	6736	7352	7421	7506	10679	6421	6871	8993	9100	5960	6432	5980	5663	7099	6352	5773	6194	10415	6268	8739	7907
384	Norepinephrine-5TMS	26527	29825	34127	46506	72334	64212	69907	89523	87470	71684	180705	111095	41878	35244	38259	47936	55940	56300	70638	79272	75231	65981	60696	104208
385	Kynurenine-d6-3TMS	0	0	0	0	0	0	0	0	0	0	0	0	0	0	0	0	0	0	0	0	0	0	0	0
386	Kynurenine-3TMS	100055	97300	93173	80558	81669	75108	85643	84254	77045	71279	75688	70700	79580	72155	79136	75052	67970	76820	77338	77176	66162	69261	62221	47854
387	Linoleic acid-TMS	1083	1431	1385	1349	1392	937	1241	1623	1050	1175	1528	1389	2399	1915	641	1063	2571	3447	2381	786	1250	1046	790	1633
388	Oleic acid-TMS	17108	21343	27336	26529	24970	18443	24632	28034	17445	18929	29304	28803	15015	18229	11034	15073	17685	30526	23309	15104	18673	12825	13975	23387
389	2,3-Bisphosphoglyceric acid-5TMS	0	0	0	0	0	0	0	0	0	0	0	0	0	0	0	0	0	0	0	0	0	0	0	0
390	Elaidic acid-TMS	14237	20745	25176	25628	28146	18764	20493	30226	19296	21285	26774	26135	13918	16481	10731	13928	21879	27796	23135	13389	18048	14749	16698	24086
391	7-Methylguanine-2TMS	0	0	0	0	0	0	0	0	0	0	0	0	0	0	0	0	0	0	0	0	0	0	0	0
392	Cystathionine-4TMS	4253	4805	4072	11842	12417	11275	6683	6365	5584	4317	4596	4454	3388	3284	3571	10416	9457	10589	5016	5286	4315	4006	2491	2332
393	Suberylglycine-3TMS	0	0	0	0	0	0	0	0	0	0	0	0	0	0	0	0	0	0	0	0	0	0	0	0
394	Stearic acid-TMS	1266704	1559940	1986993	1708963	1969339	1517630	1581183	2711912	1333502	1684125	2330221	1928921	861192	970962	772938	816457	1281750	915789	1029162	950247	996747	842207	1115061	1339279
395	Cystamine-d8-nTMS	14148	14200	13548	16248	17475	18178	19335	20060	25273	21438	42794	26884	19169	14632	16792	20113	17442	21196	19969	21943	24783	20941	29889	21105
396	Tryptophan-3TMS	2673966	2752778	3043322	3328196	2949454	3660213	3363617	3523239	5834940	4208695	4508262	5273699	3950198	3705771	3964589	4051195	3644673	4535248	3844296	3816845	5957966	5369591	7567961	7188753
397	Cystamine-nTMS	311748	347350	385891	396038	414855	411484	480952	543008	598502	528026	913621	638435	431293	341748	400206	439405	432655	462324	477024	520921	568196	534569	739400	589109
398	Tryptophan-13C11-3TMS	0	0	0	0	0	0	0	0	0	0	0	0	0	0	0	0	0	0	0	0	0	0	0	0
399	Suberylglycine-2TMS	0	0	0	0	0	0	0	0	0	0	0	0	0	0	0	0	0	0	0	0	0	0	0	0
400	Tryptamine-3TMS	64655	60622	59142	90549	56854	86594	52655	55405	49705	92273	55573	78354	39827	48031	53492	43132	39800	43376	47744	50762	63031	52413	78748	44316
401	Spermidine-5TMS	218900	201639	183118	297984	146387	274088	176936	177879	149210	267770	162892	193227	121462	147298	118073	97573	98438	86952	119655	128204	151640	121666	143382	103837
402	Metoprolol-2TMS	144509	136349	125336	46636	54836	51538	70633	69001	56565	71143	73619	69039	89508	78467	90278	49838	48092	52742	65701	76548	54198	63820	58700	45583
403	Cystine-4TMS	3540782	3509587	3330417	1115651	1317432	1285010	1830231	1764912	1396538	1823702	1930715	1754770	2313083	2030381	2408841	1241855	1203639	1304782	1768567	1949232	1389649	1710760	1420306	1165718
404	Fructose 1-phosphate-meto-6TMS(1)	29249	28078	26084	41260	18919	38451	22051	22413	20189	40749	23346	30256	16874	22201	19836	14879	13810	12889	15160	15572	24419	15845	29505	15740
405	Fructose 1-phosphate-meto-6TMS(2)	29795	27016	26487	40060	19298	9937	21215	21807	20332	40580	22358	29397	17393	22195	18475	14719	13585	12192	14555	16040	23428	16346	26975	14774
406	Fructose 6-phosphate-meto-6TMS	0	0	0	0	0	0	0	0	0	0	0	0	0	0	0	0	0	0	0	0	0	0	0	0
407	Mannose 6-phosphate-meto-6TMS(1)	94896	86973	79843	123168	58653	115127	58347	58263	54114	104548	56341	73247	55159	65993	54144	41404	40141	35597	40390	40597	57984	43644	58915	37312
408	Glucose 6-phosphate-meto-6TMS(1)	3731	3026	3292	3493	2981	3106	5566	5425	4381	4223	4195	3489	2672	2508	2681	2888	2957	2996	3696	4198	3603	3548	3270	2723
409	3-Hydroxy-kynurenine-3TMS	0	0	0	0	0	0	0	0	0	0	0	0	0	0	0	0	0	0	0	0	0	0	0	0
410	Mannose 6-phosphate-meto-6TMS(2)	0	0	0	0	0	0	0	0	0	0	0	0	0	0	0	0	0	0	0	0	0	0	0	0
411	Arachidonic acid-TMS	0	0	0	0	0	0	0	0	0	0	0	0	0	0	0	0	0	0	0	0	0	0	0	0
412	Glucose 6-phosphate-meto-6TMS(2)	727	631	817	720	842	713	1079	907	763	588	918	845	555	536	508	754	473	663	931	751	887	786	532	681
413	Juniperic acid-2TMS	0	0	0	0	0	0	0	0	0	0	0	0	0	0	0	0	0	0	0	0	0	0	0	0
414	Eicosapentaenoic acid-TMS	11215	10607	11594	9255	6499	10800	7605	7500	7863	8706	8337	9494	10156	9547	8090	7715	8022	6049	6856	7591	9609	6795	8462	7447
415	Oleamide-TMS	9225	10582	7693	8191	5399	7258	4057	4290	12221	11120	13881	12459	6265	10412	14359	7604	18168	15607	11335	8845	15720	11158	7756	2643
416	Thymidine-2TMS	0	0	0	0	0	0	0	0	0	0	0	0	0	0	0	0	0	0	0	0	0	0	0	0
417	p-Aminohippuric acid-2TMS	0	0	0	0	0	0	0	0	0	0	0	0	0	0	0	0	0	0	0	0	0	0	0	0
418	Porphobilinogen-4TMS	0	0	0	0	0	0	0	0	0	0	0	0	0	0	0	0	0	0	0	0	0	0	0	0
419	2'-Deoxyuridine-3TMS	265	252	198	1342	1750	1269	2941	3015	1441	788	802	611	209	160	116	695	750	764	812	865	640	179	108	79
420	5-Hydroxy-tryptophan-4TMS	3649	3675	3741	5745	3304	6242	3412	3585	3229	6355	3472	4985	2276	3096	2956	2370	2364	2288	2187	2747	3634	2926	4381	2366
421	Uridine-4TMS	1221	1632	1253	3218	4020	3710	7896	7235	3516	3161	2029	1457	520	834	793	2053	2780	2672	2775	2305	2519	1049	39	361
422	5-Methoxytryptamine-3TMS	9098	9142	10437	9289	7579	9496	8621	7986	10318	11018	8193	12134	9239	9467	10493	9908	9070	9097	9565	8295	9494	10160	10576	8602
423	6-Phosphogluconic acid-7TMS	1016	899	1195	1348	693	1697	1200	1055	898	1876	835	1385	792	572	773	562	766	603	712	704	1057	705	1056	644
424	Inositol phosphate-7TMS	0	0	0	0	0	0	0	0	0	0	0	0	0	0	0	0	0	0	0	0	0	0	0	0
425	5-Methoxytryptamine-2TMS	0	0	0	0	0	0	0	0	0	0	0	0	0	0	0	0	0	0	0	0	0	0	0	2304
426	Saccharopine-4TMS	0	0	0	0	0	0	0	0	0	0	0	0	0	0	0	0	0	0	0	0	0	0	0	0
427	Uridine-3TMS	26313	32618	35527	28681	17905	37155	23758	22551	20099	52341	31987	46230	19062	15970	16404	19679	17052	15204	16947	15283	20515	20869	44341	22340
428	Melatonin-TMS	0	0	0	0	0	0	0	0	0	0	0	0	0	0	0	0	0	0	0	0	0	0	0	0
429	Thymidine-3TMS	0	0	0	0	0	0	0	0	0	0	0	0	0	0	0	0	0	0	0	0	0	0	0	0
430	Biotin-3TMS	3295	4541	5528	4930	5315	7675	7194	5414	7672	8454	7250	8947	6987	7018	7750	7030	7641	6929	6307	8068	9906	8880	11168	9199
431	Serotonin	6340	6172	5708	6220	5361	6632	6110	7415	9261	11419	8424	10624	8307	9580	9276	7892	8681	7811	9632	9701	9393	8184	10989	10677
432	Saccharopine-5TMS	0	0	0	0	0	0	0	0	0	0	0	0	0	0	0	0	0	0	0	0	0	0	0	0
433	Homocystine-4TMS	8083	9877	13301	11211	8035	11817	8453	7700	7044	11864	10600	10111	6917	7303	6256	5753	6725	6590	5996	7162	17199	7072	9656	6320
434	Fendiline	0	0	0	0	0	0	0	0	0	0	0	0	0	0	0	0	0	0	0	0	0	0	0	0
435	Docosahexaenoic acid-TMS	0	0	0	0	0	0	0	0	0	0	0	0	0	0	0	0	0	0	0	0	0	0	0	0
436	Docosapentaenoic acid-TMS	0	0	0	0	0	0	0	0	0	0	0	0	0	0	0	0	0	0	0	0	0	0	0	0
437	Inosine-4TMS	0	0	0	0	0	0	0	0	0	0	0	0	0	0	0	0	0	0	0	0	0	0	0	0
438	Sedoheptulose 7-phosphate-meto-7TMS	0	0	0	0	0	0	0	0	0	0	0	0	0	0	0	0	0	0	0	0	0	0	0	0
439	Adenosine-4TMS	2735	2563	1803	2238	2300	2121	2936	4992	2699	1685	1932	2669	1242	652	1354	1783	1614	1888	3482	3272	2508	2476	2830	1391
440	Batyl alcohol-2TMS	264	1228	1640	5838	7926	5810	10494	8445	10316	9873	11785	12705	2323	976	1036	6403	4850	5547	8343	4986	9930	7626	6408	8554
441	Fendiline-TMS	0	0	0	0	0	0	0	0	0	0	0	0	0	0	0	0	0	0	0	0	0	0	0	0
442	Sucrose-8TMS	12999	18047	13663	16740	14528	14636	14774	117479	11686	37504	20108	21216	25224	28270	14676	11465	10233	15320	18314	12041	11188	17333	23572	16514
443	N-Acetylneuraminic acid-6TMS	5387	5340	4550	6201	6245	6078	4771	4306	3595	3453	3884	3164	2848	2134	3149	4448	3727	3970	3192	3914	3142	2812	2743	2237
444	Xanthosine-5TMS	1246	1080	1142	1603	1467	1678	1654	1493	932	1187	1127	1143	700	627	729	1177	1034	1150	842	1188	920	970	902	674
445	Cytidine-4TMS	0	0	0	0	0	0	0	0	0	0	0	0	0	0	0	0	0	0	0	0	0	0	0	0
446	Lactose-meto-8TMS(1)	26763	23246	19668	81035	63474	61436	25158	31924	23323	49275	43293	35488	22112	23291	27406	89796	68410	81265	37301	42706	36162	63449	63985	68563
447	Lactose-meto-8TMS(2)	32232	30408	29998	38234	30877	33376	30779	30746	30471	26077	28812	28930	27919	25324	25944	30950	29988	29703	26031	26607	27177	26332	29031	27954
448	Monostearin-2TMS	19639	15352	36923	34159	19916	10888	10294	10752	9928	9222	11928	15968	6656	7225	7408	6855	7331	7352	7369	7161	7998	7292	7972	8305
449	Carnosine-4TMS	0	0	0	0	0	0	0	0	0	0	0	0	0	0	0	0	0	0	0	0	0	0	0	0
450	Spermine-6TMS	4003	5388	3743	9682	4690	7950	9124	7693	6308	19282	10728	12559	3925	3102	4298	3575	3183	3185	6563	4633	9086	6230	5513	2741
451	Guanosine-5TMS	0	0	0	0	0	0	0	0	0	0	0	0	0	0	0	0	0	0	0	0	0	0	0	0
452	Trehalose-8TMS	747114	717528	695843	704483	688798	683550	703254	706284	682788	1402019	1416248	1200180	656447	593895	615942	614110	540127	605453	608852	620950	620422	951300	1130254	1038605
453	5'-Methylthioadenosine-2TMS	0	0	0	0	0	0	0	0	0	0	0	0	0	0	0	0	0	0	0	0	0	0	0	0
454	Maltose-meto-8TMS(1)	209353	200459	193843	110446	187386	190572	194460	196250	189420	391556	399535	336133	177544	163840	169115	167296	155978	167294	165862	170382	167194	258200	314609	285328
455	Lactitol-9TMS	90308	80594	84552	74892	77276	74818	81035	78430	76111	224456	228452	185156	74711	67878	71213	64096	60121	64026	67081	69356	68106	136220	167927	154660
456	5'-Methylthioadenosine-3TMS	0	0	0	0	0	0	0	0	0	0	0	0	0	0	0	0	0	0	0	0	0	0	0	0
457	Maltose-meto-8TMS(2)	82047	76500	74860	68297	66793	65912	70933	72426	70151	201943	204649	162080	67855	61187	64079	60342	54727	59675	60078	63012	63410	120180	147068	140353
458	Uridine monophosphate-5TMS	0	0	0	0	0	0	0	0	0	0	0	0	0	0	0	0	0	0	0	0	0	0	0	0
459	Thymidine monophosphate-3TMS	0	0	0	0	0	0	0	0	0	0	0	0	0	0	0	0	0	0	0	0	0	0	0	0
460	Maltitol-9TMS	0	0	0	0	0	0	0	0	0	0	0	0	0	0	0	0	0	0	0	0	0	0	0	0
461	Isomaltose-meto-8TMS(1)	1071129	1021254	1009567	1072136	1042991	1045620	1036922	1045762	1041779	940427	1004390	970324	947287	879980	918140	954056	889002	972540	929693	934343	937490	923489	972019	928449
462	Isomaltose-meto-8TMS(2)	124733	116157	117012	118111	108461	115313	120697	122194	110029	100334	128830	121236	114952	97040	105402	110246	96055	112247	108103	101654	106963	104893	120041	108271
463	Inosine monophosphate-5TMS	0	0	0	0	0	0	0	0	0	0	0	0	0	0	0	0	0	0	0	0	0	0	0	0
464	Cholecalciferol-TMS	0	0	0	0	0	0	0	0	0	0	0	0	0	0	0	0	0	0	0	0	0	0	0	0
465	Xanthosine monophosphate-6TMS	0	0	0	0	0	0	0	0	0	0	0	0	0	0	0	0	0	0	0	0	0	0	0	0
466	Adenosine monophosphate-5TMS	0	0	0	0	0	0	0	0	0	0	0	0	0	0	0	0	0	0	0	0	0	0	0	0
467	Adenosine 3',5'-cyclic monophosphate-3TMS	0	0	0	0	0	0	0	0	0	0	0	0	0	0	0	0	0	0	0	0	0	0	0	0
468	Cholesterol-TMS	0	0	0	0	0	0	0	0	0	0	0	0	0	0	0	0	0	0	0	0	0	0	0	0
469	Trehalose 6-phosphate-9TMS	0	0	0	0	0	0	0	0	0	0	0	0	0	0	0	0	0	0	0	0	0	0	0	0
