# Supplementary material for: Physiological medium and 3-hydroxybutyrate modulate autophagy-linked organelle remodeling in human external urethral sphincter myoblasts
Source: Sci Rep. 2026 Mar 16;16:13610. doi: 10.1038/s41598-026-43453-4 (PMC13121627; doi:10.1038/s41598-026-43453-4)
Supplement: Supplementary file 15 — Supplementary Material 15 [file 41598_2026_43453_MOESM15_ESM.csv]

Supplementary Table S8. Raw GC–MS peak areas (Low-Glucose group)
N=24
data		Sample ID	Sample name
data1		U1	LG-control-Pre
data2		U2	LG-control-Pre
data3		U3	LG-control-Pre
data4		U4	LG-control-48h
data5		U5	LG-control-48h
data6		U6	LG-control-48h
data7		U7	LG-control-96h
data8		U8	LG-control-96h
data9		U9	LG-control-96h
data10		U10	LG-control-144h
data11		U11	LG-control-144h
data12		U12	LG-control-144h
data13		U13	LG-3HB-Pre
data14		U14	LG-3HBl-Pre
data15		U15	LG-3HB-Pre
data16		U16	LG-3HB-48h
data17		U17	LG-3HB-48h
data18		U18	LG-3HB-48h
data19		U19	LG-3HB-96h
data20		U20	LG-3HB-96h
data21		U21	LG-3HB-96h
data22		U22	LG-3HB-144h
data23		U23	LG-3HB144h
data24		U24	LG-3HB-144h
Result (area)
ID	compounds name	data1 area	data2 area	data3 area	data4 area	data5 area	data6 area	data7 area	data8 area	data9 area	data10 area	data11 area	data12 area	data13 area	data14 area	data15 area	data16 area	data17 area	data18 area	data19 area	data20 area	data21 area	data22 area	data23 area	data24 area
1	Dimethylglycine-TMS	8865	8480	8522	14653	14312	16280	7671	12318	7577	8047	8261	9527	7581	7147	7510	9221	10772	9680	6534	7129	7221	8638	7793	9109
2	Glyoxylic acid-meto-TMS	6918	6457	6720	12001	11572	13557	5996	10235	6069	6212	6246	7788	5292	4902	5964	6754	8531	7401	4420	5090	5066	6315	5824	7255
3	2-Aminoethanol-2TMS	0	0	0	0	0	0	0	0	0	0	0	0	0	0	0	0	0	0	0	0	0	0	0	0
4	Pyruvic acid-meto-TMS	2346	5363	2242	1704397	1535873	887912	901015	908541	436626	895392	845786	620728	3748	1617	2783	1098548	1109987	758354	795369	764253	687908	705455	659219	616088
5	Lactic acid-2TMS	2557992	4977677	3696287	37324501	38276323	48809965	29986495	42724762	46312552	26899970	28746022	30799788	4451448	3548075	1929569	27955534	31067636	36168154	26543569	27875516	30219272	26009193	26887237	23363472
6	Lactic acid-13C3-2TMS	81029	159989	119337	2548085	2941355	5630044	1964366	3854881	6006484	1360413	1549356	1864661	144732	114566	60698	1467515	1907143	3284631	1240827	1558168	1881501	1175946	1301919	943015
7	2-Hydroxyisobutyric acid-2TMS	11433	11324	10593	17026	18259	18482	12030	16047	11495	10811	11333	13346	9634	10800	10160	10842	12322	10885	10398	11352	11647	11484	11438	12175
8	2-Ketobutyric acid-meto-TMS(1)	0	0	0	0	0	0	0	0	0	0	0	0	0	0	0	0	0	0	0	0	0	0	0	0
9	Glycolic acid-2TMS	120580	139193	125943	247637	220244	268395	121198	253115	125965	129413	162737	156679	114028	109947	103703	120310	139958	130235	109631	123949	121305	134852	119827	150875
10	Caproic acid-TMS	155206	154587	149200	244840	224176	253400	171718	229943	189814	175480	166843	181604	151091	177485	157456	184312	184701	182518	177815	177166	187101	170169	177052	184601
11	2-Ketobutyric acid-meto-TMS(2)	5711	4638	5077	15443	13492	16715	14222	20914	14311	10457	10185	10334	6292	5899	4640	10083	12603	12920	14707	13842	14137	10898	11020	7140
12	Alanine-2TMS	89318	72839	85121	25720812	24950772	25922409	26869381	29097775	26914979	15433200	13790433	13605138	116778	97233	77126	22078297	24373394	23562800	26763473	25365408	26530440	19280770	21080856	13197283
13	2-Keto-isovaleric acid-meto-TMS	414	69	52	152412	132474	119777	129806	129877	89473	55594	55022	42379	240	172	144	112695	110693	92124	114765	103060	104412	56393	52998	44900
14	Norvaline-TMS	0	0	0	0	0	0	0	0	0	0	0	0	0	0	0	0	0	0	0	0	0	0	0	0
15	Glycine-2TMS	12041	9245	8863	31794	32802	21104	12781	16677	14623	15781	12623	12905	10059	10368	8968	20444	20970	16560	10464	14706	12835	15721	11788	14491
16	Oxalic acid-2TMS	4024	3840	4915	6521	6257	7966	5534	7002	8125	4015	4113	4623	2778	2455	3089	5460	6585	5623	5299	5275	4625	3835	3265	4558
17	Glyoxylic acid-oxime-2TMS	0	0	0	0	0	0	0	0	0	0	0	0	0	0	0	0	0	0	0	0	0	0	0	0
18	Oxalic acid-13C2-2TMS	0	0	0	0	0	0	0	0	0	0	0	0	0	0	0	0	0	0	0	0	0	0	0	0
19	Hydroxylamine-3TMS	48023	37589	45324	52048	47480	54916	36374	42515	47516	37741	46453	53732	50733	47252	37025	43714	49354	44836	43949	39777	44331	43314	42006	47703
20	2-Hydroxybutyric acid-2TMS	1204	1658	1936	14916	15042	20223	12652	15928	20026	5241	5395	7067	1626	1019	1739	12794	13616	15868	10612	9117	10716	4564	6023	5089
21	2-Hydroxybutyric acid-d3-2TMS	0	0	0	0	0	0	0	0	0	0	0	0	0	0	0	0	0	0	0	0	0	0	0	0
22	Acetoacetic acid-meto-TMS	60	201	16	472	312	1823	1090	1060	207	166	401	1055	161	191	579	2605	2441	2745	4044	2495	2923	2846	1475	1177
23	Sarcosine-d3-2TMS	1119616	1065688	1043773	2291233	2110478	2113843	1813978	3185930	1431575	1765382	1762227	1673652	973385	964898	1069629	1041720	1125466	961200	1216413	1094149	994991	1193588	1310724	1171019
24	Sarcosine-2TMS	365052	314066	314017	568588	558599	559720	482272	693738	411753	474455	525161	514514	363141	372241	383266	348190	372397	383809	414020	349336	375609	380475	437072	397992
25	3-Hydroxypropionic acid-2TMS	72776	78853	75947	130962	110332	106879	87464	154763	79571	81271	86724	85490	64682	69872	63090	70651	71876	72498	88600	79264	76739	78124	83291	78846
26	2-Aminoisobutyric acid-2TMS	53115	53275	52442	106813	100078	104132	90870	156419	73020	88141	85472	80488	46698	47908	53994	51544	55636	48236	58928	54122	48658	62208	62209	60734
27	Pyruvic acid-oxime-2TMS	266	478	589	853	491	683	516	374	510	547	399	346	292	152	241	298	182	258	275	247	232	513	311	429
28	Valproic acid-TMS	0	0	0	0	0	0	0	0	0	0	0	0	0	0	0	0	0	0	0	0	0	0	0	0
29	3-Hydroxybutyric acid-2TMS	11782	10696	9222	99053	77785	74642	112923	119513	66124	44552	40925	33518	63386211	62067404	57771520	61752591	62804178	58438633	60539413	55453221	60962077	62567020	61408927	58592474
30	3-Hydroxyisobutyric acid-2TMS	4072	3785	3890	485272	365766	240561	965384	837650	316337	232604	193141	127198	39201018	38981794	36990737	38363216	38321790	37051699	38135917	35889990	38016074	38804220	38285141	36967219
31	2-Hydroxyisovaleric acid-2TMS	2403	2576	2247	13486	12010	19316	8852	15855	24937	4238	4521	4059	1123	1090	814	10020	12576	15706	9400	9514	8878	4686	6468	4168
32	2-Aminobutyric acid-2TMS	2119	1910	1835	5719	3352	4749	2141	2496	2188	2008	2007	2284	3690	2164	1608	6133	5094	4366	2654	2287	2706	2600	2420	2351
33	2-Ketoisocaproic acid-meto-TMS(1)	630	869	839	190239	161740	148809	145155	139760	107159	79307	75505	64750	1890	450	1131	169390	171565	132509	155245	136616	140346	84085	85345	77362
34	3-Methyl-2-oxovaleric acid-meto-TMS(1)	304	541	968	888224	755524	670591	618871	641862	454169	318996	317966	268827	1159	965	1033	677708	683105	542919	634688	548164	568509	338079	324929	282096
35	3-Aminopropanoic acid-2TMS	944	494	166	5168	4082	4482	558	1444	1252	855	531	687	421	478	649	2902	3853	2782	417	851	956	485	453	1036
36	2-Methyl-3-hydroxybutyric acid-2TMS(1)	64	85	79	988	688	696	485	483	386	335	168	304	6412	7248	7617	9249	8229	7178	5939	7867	6394	7457	6886	6452
37	3-Methyl-2-oxovaleric acid-meto-TMS(2)	481	210	616	439774	372192	323582	317689	325313	232835	157625	159747	126483	194	392	163	297196	295521	248889	278757	248193	255055	144445	140549	116856
38	Malonic acid-2TMS	7157	7256	9291	8218	8735	8354	6805	8815	8612	6817	7588	8071	9159	10348	8540	9417	9235	8415	10813	7844	6975	6443	10043	8784
39	2-Methyl-3-hydroxybutyric acid-2TMS(2)	1302	1171	1383	1553	1302	1543	1122	1484	1281	1511	1356	1356	15482	17850	16416	17899	16082	17026	14759	15901	17226	17207	16055	15787
40	Glyceraldehyde-meto-2TMS(1)	2737	2486	1353	3108	2948	4931	2656	2762	2826	2501	1487	1665	5747	5486	4542	6084	4779	7349	4872	5369	4701	5557	5823	5081
41	Acetoacetic acid-2TMS(1)	130	226	210	1991	1871	1353	3470	3539	743	1195	1504	588	1865	2338	2275	3732	3471	2690	8097	6184	6250	5428	5610	3811
42	3-Aminoisobutyric acid-2TMS	15236	15141	14996	15266	13135	14359	11246	14134	15114	13201	14590	13526	17904	19684	17034	13987	15413	15236	12849	13612	14395	15081	14006	15748
43	3-Hydroxyisovaleric acid-2TMS	43879	53851	67682	435034	333707	201160	870657	878472	134091	381947	317216	163309	43046	41812	43991	459056	383071	169981	1689857	1225890	1059382	946620	1085644	570245
44	2-Keto-isovaleric acid-oxime-2TMS(1)	0	0	0	0	0	0	0	0	0	0	0	0	0	0	0	0	0	0	0	0	0	0	0	0
45	2-Ketoisocaproic acid-meto-TMS(2)	1744	710	916	1110123	932882	821427	750511	762440	556015	425551	437496	365095	971	662	319	771658	753296	618877	711451	623984	633335	397131	380037	346218
46	Methylmalonic acid-2TMS	168470	164739	170896	183050	167556	182402	128782	152802	162080	150515	161609	163732	194705	199414	187500	171503	164001	168337	144510	145550	155793	170366	160967	165805
47	Valine-d8-2TMS	0	0	0	0	0	0	0	0	0	0	0	0	0	0	0	0	0	0	0	0	0	0	0	0
48	2-Keto-isovaleric acid-oxime-2TMS(2)	1921	1989	2152	2265	1966	2113	1717	1794	1969	1982	2199	2002	2670	2444	2264	2367	1882	2281	1767	1654	1677	2146	1868	1997
49	Valine-2TMS	39918763	39012123	39303723	46729839	43584766	44273337	34594654	43195581	37667778	37530683	40139587	40240179	41445620	41366026	39132950	39833992	40704942	38840304	37621145	36608599	39006752	40591918	39425085	38420649
50	Glyceraldehyde-meto-2TMS(2)	25261	28954	30088	43151	34455	45237	22106	30704	28234	31292	23836	26971	33985	30563	28105	35446	34426	37329	24632	25750	28225	24561	28912	29830
51	Dihydroxyacetone-2TMS	7910	8599	8341	9718	16394	19384	5118	4123	5616	5837	5938	5033	9881	9146	8445	10748	14063	9603	4724	6120	5856	6733	5763	6323
52	2-Hydroxyisocaproic acid-2TMS	5044	5398	5515	24224	22658	21949	15095	22312	17933	12200	10491	7499	4897	4010	23671	19592	21278	20876	17010	18306	18674	14082	14878	13243
53	Urea-2TMS	190466	324132	162325	2631091	3246665	2342443	318216	401615	402581	202619	517255	203587	217620	155232	117732	2934892	2567734	2272642	275921	255187	234801	185324	199711	281204
54	Norvaline-2TMS	145913	140165	149206	161079	139646	149199	117175	131027	139056	129371	141031	146023	160954	164219	154280	144392	144189	140725	129160	124472	132253	146663	136006	146692
55	Acetoacetic acid-2TMS(2)	0	0	0	0	0	0	0	0	0	0	0	0	0	0	0	0	0	0	0	0	0	0	0	0
56	Dihydroxyacetone-meto-2TMS	17	41	12	2540	2502	5284	694	1235	3492	465	323	516	71	67	103	2345	1879	2594	530	903	922	505	325	282
57	Dihydroxyacetone-13C3-meto-2TMS	0	0	0	0	0	0	0	0	0	0	0	0	0	0	0	0	0	0	0	0	0	0	0	0
58	Benzoic acid-TMS	323895	806870	627418	1216124	756564	694947	372751	1245394	555205	556652	498104	482392	427103	532686	658878	445868	414756	481284	370197	449141	564611	468205	412910	614021
59	Acetoacetic acid-oxime-2TMS	12090	12575	12924	23163	17947	17644	14312	16515	15245	16123	15719	15113	16331	18509	15180	16002	14725	15849	16462	19873	18945	20256	20496	21495
60	Octanoic acid-TMS	59533	71769	62376	126431	104252	108001	66533	103665	75800	73134	69150	77344	61889	74976	70194	109169	97456	95716	70647	73871	70443	68718	71870	75221
61	Glycerol-3TMS	1429517	1045975	1078304	1185841	1059275	1229470	852482	1112501	1233518	1022839	1122847	1138983	1211729	1200606	1116019	1050246	1042965	1090717	859270	884272	945530	1141981	1081730	1078011
62	2-Aminoethanol-3TMS	373163	344847	351347	453795	422809	444133	333318	475193	456260	487774	484553	475254	382863	380249	365958	379873	393841	394941	381970	408366	430263	565470	555894	499061
63	Leucine-2TMS	44357629	42624678	43126903	49260471	46550222	47780302	35121642	45478915	40066590	39838021	43300540	43632267	45410960	44649277	42525361	42483910	42522774	41581158	39331976	37541077	40793296	43268605	42394670	41264534
64	Phosphoric acid-3TMS	18627768	1085387	1272884	2226047	2814261	2223699	1362199	2750062	2256147	1264036	1540494	1901661	699396	779651	694603	1377643	1316696	1330268	1131670	1271568	1215743	1164043	1293258	1011884
65	Acetylglycine-TMS	7979	8225	6921	6458	6867	6016	5917	5065	7357	5793	5847	6576	8318	8781	8417	7012	7211	5855	5515	5615	5897	6618	6576	7347
66	Ethylmalonic acid-2TMS	3198	4222	3838	3198	6976	8337	5522	7177	8079	7073	6938	7237	5197	4515	5316	6090	6076	6729	4626	6292	5769	7485	7024	6778
67	2-Ketoisocaproic acid-oxime-2TMS	0	0	0	0	0	0	0	0	0	0	0	0	0	0	0	0	0	0	0	0	0	0	0	0
68	3-Hydroxypyruvic acid-meto-2TMS(1)	0	0	0	0	0	0	0	0	0	0	0	0	0	0	0	0	0	0	0	0	0	0	0	0
69	Isoleucine-d10-2TMS	5049	4887	5283	9634	8656	7985	4810	5902	6085	6542	5621	5854	5150	6415	5995	5212	5361	5390	4475	5060	6484	6919	5620	5818
70	Isoleucine-2TMS	42676799	41481747	41287018	47372986	44426576	45825352	34248097	43144693	38556630	39504868	42284601	42478543	43969300	43305825	41675341	41356434	42067167	39933937	38297850	36382492	39583838	42191739	41247629	39933327
71	4-Aminobutyric acid-2TMS	138881	138214	140069	142209	124294	135102	89212	116592	119622	112287	121510	129027	150505	149892	145804	122684	121410	123397	100424	102528	113360	131030	121493	122231
72	Nicotinic acid-TMS	4525	3568	4067	9362	7163	5897	3814	6425	5572	5941	4114	5063	4100	4904	4189	5227	5313	4478	4399	5119	4565	5007	4647	5003
73	Maleic acid-2TMS	5400	5275	5807	14921	13800	10781	8847	14378	15516	9003	7714	9581	3715	3344	2927	7261	8313	8970	9849	10810	11130	8336	8075	7566
74	Proline-2TMS	115981	112618	111167	3654884	3239867	4403241	3103478	4184170	5982657	2240497	2355362	1946231	150801	131377	113063	3457881	3801542	4187704	3024426	3337496	3904388	2812215	3089857	2290552
75	Phenylacetic acid-TMS	126481	128895	135956	211844	170353	180311	143808	169157	145231	146846	151413	155495	157767	163314	146962	158425	156891	147054	152147	152259	154327	159354	153495	154257
76	Succinic acid-2TMS	29167	27739	28027	374285	270031	235043	70287	125883	86393	65722	49584	37934	21745	17229	18217	291796	254775	205447	70357	80704	81004	71266	72121	53859
77	Glycine-3TMS	477848	432047	489794	6038829	4653810	2518694	1307437	1627709	1289100	1661950	1373407	1016886	468973	461409	411173	4257618	3779893	2231018	1234178	1709343	1470927	2200860	1831196	1666334
78	Methylsuccinic acid-2TMS	2252	1614	1733	4266	4090	2802	1812	2285	1550	1777	1529	2631	1951	1487	1840	2711	2651	2355	2060	1618	1573	2078	2145	1835
79	Glyceric acid-3TMS	27221	34036	27601	81647	62779	67662	30822	40286	30116	38569	34409	30645	20663	23054	23282	64418	56684	51994	29460	29253	31675	35511	35775	32547
80	Catechol-2TMS	2190	2225	1933	4198	2985	2619	2381	3177	2272	2198	2036	2237	2709	2924	2999	2879	2903	2854	3017	3352	3112	3163	2874	3236
81	3-Hydroxypyruvic acid-meto-2TMS(2)	0	0	0	0	0	0	0	0	0	0	0	0	0	0	0	0	0	0	0	0	0	0	0	0
82	Fumaric acid-2TMS	3343	3122	3297	59079	51350	47150	34435	86479	86300	33619	22156	17074	2846	2296	3150	51182	50526	39007	36074	65790	70136	36980	37893	25249
83	Fumaric acid-13C4-2TMS	0	0	0	0	0	0	0	0	0	0	0	0	0	0	0	0	0	0	0	0	0	0	0	0
84	Uracil-2TMS	5336	4045	3482	25193	21099	23144	13768	21941	16129	28279	20149	16705	14009	10104	6773	9943	14035	15740	16057	17164	22169	24111	23188	24181
85	Nonanoic acid-TMS	499937	840622	622205	850531	708616	729316	443888	1055176	672040	602860	547722	704433	551160	700982	675818	708832	613734	646430	514403	643528	608703	501415	602325	605797
86	Serine-3TMS	56602	43294	98071	1097905	862319	448879	539691	529862	619016	1224113	1196615	856453	101672	92737	43016	881382	730061	455692	620401	600138	565902	1203456	1099570	1096817
87	Acetylglycine-2TMS	1939	1311	3236	33580	23313	12404	15935	14553	18650	37405	38264	26471	3005	3319	1399	28214	21444	11303	17991	17927	15555	38611	35282	34356
88	2-Propyl-3-hydroxy-pentanoic acid-2TMS(1)	592	629	592	622	473	573	462	535	545	300	710	539	522	510	650	573	583	620	378	432	343	375	395	765
89	Mevalonic lactone-TMS	1547	1564	1531	2293	1462	1681	1403	1448	1103	1392	1109	1571	1761	1542	1609	1333	1804	1541	1292	1302	1160	1921	1315	1479
90	2-Propyl-3-hydroxy-pentanoic acid-2TMS(2)	528	715	459	455	610	544	494	422	458	370	624	515	637	391	401	626	467	492	217	559	445	394	532	443
91	Threonine-3TMS	26094160	25407727	25933368	30811493	28422265	29551666	23508693	28028847	25238407	24479200	26300902	25942442	27613405	27876357	26287921	27092807	27429522	25919621	25379646	24033802	25944984	27035498	25937971	25536863
92	Isobutyrylglycine-TMS	17576	16898	17071	24103	19497	21028	15603	17324	18026	15773	17412	17983	19983	20064	19682	20992	18994	18211	19204	18236	16979	19708	17148	18638
93	Mesaconic acid-2TMS	2504	2131	2151	4230	4508	3960	2631	4108	3048	2754	2625	2424	2167	1958	1627	3034	2342	3400	2496	2812	2608	2116	2495	2511
94	2-Aminooctanoic acid-TMS	12298	12159	13226	13202	13893	14658	12282	11030	14269	11075	11141	12455	13374	12952	12550	12066	11726	11579	11612	11537	11334	13100	10679	11703
95	O-Acetylserine-2TMS	260142	261252	269935	334047	294860	306668	240470	285083	268388	246532	265895	261146	296791	307996	285037	290222	288536	278795	266850	254371	276246	288434	270662	270289
96	Glutaric acid-2TMS	4440	6595	7129	7041	7293	6960	3284	10518	4157	5959	3554	2984	3936	1827	3497	3546	2617	2718	3000	4034	3345	5778	2635	4711
97	5-Aminovaleric acid-2TMS	10620078	10495405	10955563	13373355	12857748	12696117	9739650	12665115	11062868	10143815	11004505	10919155	11976834	12163673	11372883	11622868	11430455	11439177	10557190	10328857	10948741	11520198	11016876	10513689
98	Hydroquinone-2TMS	15458	14150	13937	20028	17810	20910	17266	18495	16742	17787	16924	18084	16848	17714	17234	15400	17134	15048	15988	16933	15642	15089	14913	14639
99	Thymine-2TMS	1129	741	691	14382	14781	18881	11786	17217	9291	6188	3688	3023	2181	1888	1305	6522	9443	11237	12112	12441	12813	7666	5524	4177
100	3-Methylglutaric acid-2TMS	0	0	0	0	0	0	0	0	0	0	0	0	0	0	0	0	0	0	0	0	0	0	0	0
101	Isobutyrylglycine-2TMS	0	0	0	0	0	0	0	0	0	0	0	0	0	0	0	0	0	0	0	0	0	0	0	0
102	3-Aminopropanoic acid-3TMS	5291	4911	5331	52195	43670	44001	8259	14807	27884	8888	8551	9022	5138	5487	5345	35888	33644	32344	10769	16915	17284	8613	7842	9013
103	Glutaconic acid-2TMS	0	0	0	0	0	0	0	0	0	0	0	0	0	0	0	0	0	0	0	0	0	0	0	0
104	N-Butyrylglycine-TMS	0	0	0	0	0	0	0	0	0	0	0	0	0	0	0	0	0	0	0	0	0	0	0	0
105	Homoserine-3TMS	0	0	0	0	0	0	0	0	0	0	0	0	0	0	0	0	0	0	0	0	0	0	0	0
106	Decanoic acid-TMS	37932	61108	50846	74522	67363	64457	38199	92111	57972	53453	49991	58023	46246	50381	57805	52480	48199	46290	44985	48457	46827	41947	43457	48880
107	Dihydrouracil-TMS	26941	27901	27730	41882	35293	34813	28568	35439	30272	28439	30621	31840	29560	31501	29211	27005	25776	28681	30187	27133	28991	31094	28879	31692
108	Oxalacetic acid-meto-2TMS	0	0	0	0	0	0	0	0	0	0	0	0	0	0	0	0	0	0	0	0	0	0	0	0
109	Erythrulose-meto-3TMS(1)	948427	875190	888298	1151331	1045615	1075320	882401	1011145	908375	907864	933257	951420	947669	948482	927648	928138	964064	941043	916994	890455	964489	934153	948316	933139
110	3-Aminoisobutyric acid-3TMS	1081	1097	1377	2955	3317	2489	2290	2417	1721	1822	1915	1696	1691	1300	1135	2404	2147	2321	1933	1887	1938	2236	1894	1696
111	Erythrulose-meto-3TMS(2)	0	0	0	0	0	0	0	0	0	0	0	0	0	0	0	0	0	0	0	0	0	0	0	0
112	2-Propyl-5-hydroxy-pentanoic acid-2TMS	0	0	0	0	0	0	0	0	0	0	0	0	0	0	0	0	0	0	0	0	0	0	0	0
113	Citramalic acid-3TMS	5529	8196	9067	7159	6735	6653	4899	9207	5252	4637	4133	3787	5366	4438	6765	5649	4495	5204	5374	5733	4998	4993	5262	4808
114	N-Butyrylglycine-2TMS	0	0	0	0	0	0	0	0	0	0	0	0	0	0	0	0	0	0	0	0	0	0	0	0
115	Malic acid-3TMS	442	545	584	39568	35881	38781	17696	55144	39148	16295	10170	7326	311	334	240	20957	23040	20773	19844	30446	33187	17514	18352	9837
116	Isovalerylglycine-TMS	0	0	0	0	0	0	0	0	0	0	0	0	0	0	0	0	0	0	0	0	0	0	0	0
117	Malic acid-13C4-3TMS	0	0	0	0	0	0	0	0	0	0	0	0	0	0	0	0	0	0	0	0	0	0	0	0
118	Niacinamide-TMS	399741	373997	395471	343880	292759	356696	262684	310430	296793	324210	356242	368032	448630	462344	420946	301265	302854	286809	273629	265161	292073	368832	336384	354040
119	Anthranilic acid-TMS	0	0	0	0	0	0	0	0	0	0	0	0	0	0	0	0	0	0	0	0	0	0	0	0
120	2-Aminooctanoic acid-2TMS	0	0	0	0	0	0	0	0	0	0	0	0	0	0	0	0	0	0	0	0	0	0	0	0
121	Adipic acid-2TMS	6280	9397	8250	11966	10845	7524	8186	16730	8882	9749	8643	6160	6704	4966	6720	4092	3925	3895	6491	5896	5529	6496	4941	8398
122	Threitol-4TMS	3608	3667	4229	8912	6572	6450	4408	4929	3699	3160	3203	4542	2732	3634	4824	5893	6895	6101	3801	3188	5018	4206	4265	3608
123	Dihydrouracil-2TMS	1465	0	0	0	0	0	0	0	0	0	0	0	0	0	0	0	0	1734	0	0	0	0	0	0
124	meso-Erythritol-4TMS	342	178	145	46825	33751	37133	3286	4996	5946	2151	2093	1596	303	107	74	41899	37445	33126	5336	4550	5136	1666	2186	1438
125	N-Acetylserine-2TMS	250	444	328	5462	3865	5470	3500	3664	5046	1968	1065	450	117	11	79	4586	4523	4296	3918	4049	3756	1711	2004	1494
126	Isovalerylglycine-2TMS	0	0	0	0	0	0	0	0	0	0	0	0	0	0	0	0	0	0	0	0	0	0	0	0
127	Glutamic acid 5-methylester-2TMS	0	0	0	0	0	0	0	0	0	0	0	0	0	0	0	0	0	0	0	0	0	0	0	0
128	3-Aminoglutaric acid-2TMS	25195	15665	25565	1586308	1122388	527393	1921783	1697238	694070	868163	613386	296818	37928	30810	16644	1117621	974032	498217	2141874	2080075	1982887	1099533	948869	748698
129	Aspartic acid-d3-3TMS	1316	150	220	8165	5215	3047	10980	8477	4021	4661	4058	2104	173	188	16	7014	5633	3080	14948	12694	12829	6098	5065	5025
130	Aspartic acid-3TMS	210869	210385	212694	302043	257979	289306	191936	241918	221845	204749	229848	231968	238830	238669	214878	249222	248025	227818	218320	201471	223630	239581	218150	222532
131	Methionine-2TMS	606087	584225	603609	851496	728068	782735	593220	699077	668378	597447	661489	652006	657344	666151	616919	700195	696089	680773	628769	607437	648361	690776	640310	641515
132	4-Hydroxyproline-3TMS	7285370	7126658	7311314	10544721	9237160	9919498	7815015	9151372	8768352	7835165	8365702	8344349	7693944	7797245	7254111	9030913	8934646	8611514	7788130	7565931	8024865	8406690	7899300	8062675
133	3-Methyladipic acid-2TMS	0	0	0	0	0	0	0	0	0	0	0	0	0	0	0	0	0	0	0	0	0	0	0	0
134	5-Oxoproline-2TMS	68675983	65676048	64206518	78004466	75191631	74258984	55743564	73946490	61601013	61995009	72369573	70621177	69052975	68021057	61667255	68376965	71277257	62577662	62933790	56346107	66591051	69548100	67933425	62253389
135	Cytosine-2TMS	7225	8112	7225	14541	12971	16614	12140	12955	13033	15123	11265	14547	11186	11011	5410	8762	13432	12712	8618	10081	10593	15334	12473	14317
136	Thiodiglycolic acid-2TMS	0	0	0	0	0	0	0	0	0	0	0	0	0	0	0	0	0	0	0	0	0	0	0	0
137	4-Aminobutyric acid-3TMS	164871	170149	171730	201216	171866	180898	186352	175745	184245	189013	191331	182341	171509	192711	177546	184432	165048	168845	164576	169062	161980	168917	168261	181740
138	Phenylpyruvic acid-meto-TMS(1)	0	0	0	0	0	0	0	0	0	0	0	0	0	0	0	0	0	0	0	0	0	0	0	0
139	2-Propyl-glutaric acid-2TMS	0	0	0	0	0	0	0	0	0	0	0	0	0	0	0	0	0	0	0	0	0	0	0	0
140	5-Hydroxymethyl-2-furoic acid-2TMS	0	0	0	0	0	0	0	0	0	0	0	0	0	0	0	0	0	0	0	0	0	0	0	0
141	Oxalacetic acid-3TMS	0	0	0	0	0	0	0	0	0	0	0	0	0	0	0	0	0	0	0	0	0	0	0	0
142	Tiglylglycine-2TMS	0	0	0	0	0	0	0	0	0	0	0	0	0	0	0	0	0	0	0	0	0	0	0	0
143	Pyrogallol-3TMS	2027	1571	1540	1422	2055	1835	1533	1970	2122	2053	1707	1746	1669	1981	1310	1564	1466	1570	1583	1719	1975	1524	1594	1624
144	Threonic acid-4TMS	1424	1815	1285	42365	29920	31193	32953	2308	1746	1692	1374	1323	954	1098	1190	33621	29069	23470	2204	1714	1669	1608	1827	1313
145	Cysteine-3TMS	1387316	1489404	1691491	13484405	11345400	11959022	5232607	5211086	3827124	3510596	2745685	2197261	1702922	1684860	1409143	9341543	8882808	8081701	5366993	4688234	3146637	3255982	2421836	2297526
146	Tiglylglycine-TMS	0	0	0	0	0	0	0	0	0	0	0	0	0	0	0	0	0	0	0	0	0	0	0	0
147	3-Methylcrotonoylglycine-TMS	0	0	0	0	0	0	0	0	0	0	0	0	0	0	0	0	0	0	0	0	0	0	0	0
148	Succinylacetone-meto-TMS(1)	0	0	0	0	0	0	0	0	0	0	0	0	0	0	0	0	0	0	0	0	0	0	0	0
149	2-Hydroxyglutaric acid-3TMS	2814	3429	3646	14543	11913	13439	5330	9912	12154	5384	4392	4462	1996	1259	2845	10798	11523	10124	5147	6609	6534	5261	5422	4884
150	Creatinine-3TMS	6	7	31	4147	2581	2843	639	1076	2068	952	513	357	4	21	47	4682	3284	2956	1009	1309	998	1572	1559	388
151	3-Hydroxyglutaric acid-3TMS	0	0	0	0	0	0	0	0	0	0	0	0	0	0	0	0	0	0	0	0	0	0	0	0
152	3-Methylcrotonoylglycine-2TMS	0	0	0	0	0	0	0	0	0	0	0	0	0	0	0	0	0	0	0	0	0	0	0	0
153	2-Ketoglutaric acid-meto-2TMS	5452	5856	5690	51363	42705	36521	31226	71810	68280	40423	29297	19166	9837	9437	10716	38443	40932	32146	34580	53449	62944	38692	39894	25322
154	Succinylacetone-meto-TMS(2)	0	0	0	0	0	0	0	0	0	0	0	0	0	0	0	0	0	0	0	0	0	0	0	0
155	O-Phosphoethanolamine-3TMS	0	0	0	0	0	0	0	0	0	0	0	0	0	0	0	0	0	0	0	0	0	0	0	0
156	Succinylacetone-meto-TMS(3)	0	0	0	0	0	0	0	0	0	0	0	0	0	0	0	0	0	0	0	0	0	0	0	0
157	2-Isopropylmalic acid-3TMS	3552197	3710956	3570756	4177775	3904071	3933161	3607248	4247305	3644793	3630135	3599267	3647411	4033173	4737222	4021361	3958533	3908054	3841714	4012725	3876710	4032244	4164445	3983034	3706325	3895858.958
158	Succinylacetone-meto-TMS(4)	0	0	0	0	0	0	0	0	0	0	0	0	0	0	0	0	0	0	0	0	0	0	0	0
159	Phenylpyruvic acid-meto-TMS(2)	131	176	26	138	81	95	149	119	184	59	118	150	5652	5062	4896	5005	4886	4983	4450	4111	4763	5347	4260	4017
160	Pimelic acid-2TMS	0	0	0	0	0	0	0	0	0	0	0	0	0	0	0	0	0	0	0	0	0	0	0	0
161	Tropic acid-2TMS	0	0	0	0	0	0	0	0	0	0	0	0	0	0	0	0	0	0	0	0	0	0	0	0
162	3-Phenyllactic acid-2TMS	1074	702	1283	1785	1496	3923	3263	4467	6374	1505	1078	1079	375	422	306	1702	1790	2100	1151	928	930	725	1121	530
163	Phosphoenolpyruvic acid-3TMS	0	0	0	0	0	0	0	0	0	0	0	0	0	0	0	0	0	0	0	0	0	0	0	0
164	3-Hydroxy-3-methylglutaric acid-3TMS	249	282	106	571	421	646	289	594	560	216	157	455	450	146	254	1680	873	494	221	374	230	185	166	182
165	2-Ketoglutaric acid-3TMS	1335	2136	2755	5807	4569	5786	1158	5098	1485	2517	2691	2805	3305	2770	3280	1292	1569	1849	1577	2120	1528	2764	1815	3235
166	Ornithine-3TMS	7713937	7690672	8269895	8412772	7104618	7729107	7447036	6546950	7612418	7052977	8545913	8084325	10485349	10826787	9089656	9234429	8764896	8995572	9428522	8025478	9395183	9773647	9229292	9692874
167	3-Hydroxyphenylacetic acid-2TMS	0	0	0	0	0	0	0	0	0	0	0	0	0	0	0	0	0	0	0	0	0	0	0	0
168	Glutamic acid-13C5-3TMS	76	46	98	3224	2731	3216	3587	4824	7723	2865	2608	3153	485	416	380	2281	4128	3508	3145	4030	3979	2152	2208	2016
169	3-Aminoglutaric acid-3TMS	60238	57310	59715	76185	64832	72055	72821	63964	86227	58205	73691	72635	74580	80367	68168	86570	76017	77988	79744	75552	81981	83246	78752	79672
170	Hypotaurine-3TMS	53035	47694	55746	84751	66810	73660	80974	94524	148414	80953	88061	79215	68497	71427	56771	84081	79263	79979	94969	106873	125152	105535	105178	90742
171	Triethanolamine-3TMS	16717	3250	3826	2628	2619	6671	5882	90139	5509	5010	21689	4668	3394	2993	5870	2134	1975	3119	3473	2118	3816	2300	2240	3409
172	Anthranilic acid-2TMS	304	174	266	334	242	248	218	239	216	207	80	176	295	138	161	224	244	330	207	249	278	89	197	303
173	2-Ketoglutaric acid-oxime-3TMS(1)	0	0	0	0	0	0	0	0	0	0	0	0	0	0	0	0	0	0	0	0	0	0	0	0
174	Cadaverine-3TMS	0	0	0	0	0	0	0	0	0	0	0	0	0	0	0	0	0	0	0	0	0	0	0	0
175	Glutamic acid-3TMS	35957	30207	12584	3426623	3083116	3355460	3649799	4592524	7925227	2740480	2882478	3583634	44776	40295	33903	3488809	3679048	3533438	3055166	3728144	4153041	2722472	2796012	2177910
176	2-Ketoadipic acid-meto-2TMS(1)	0	0	0	0	0	0	0	0	0	0	0	0	0	0	0	0	0	0	0	0	0	0	0	0
177	4-Hydroxybenzoic acid-2TMS	6714	6078	5331	11012	7556	7999	7446	7310	7866	6343	7517	4946	5563	5403	5672	6995	6714	7240	6153	5637	5977	6096	7124	6101
178	4-Hydroxybenzoic acid-13C6-2TMS	0	0	0	0	0	0	0	0	0	0	0	0	0	0	0	0	0	0	0	0	0	0	0	0
179	Asparagine-4TMS	0	0	0	0	0	0	0	0	0	0	0	0	0	0	0	0	0	0	0	0	0	0	0	0
180	Hexanoylglycine-TMS	0	0	0	0	0	0	0	0	0	0	0	0	0	0	0	0	0	0	0	0	0	0	0	0
181	5-Aminovaleric acid-3TMS	86177	76564	75738	100038	88446	87949	78363	83232	87873	75080	82711	79508	84885	91583	84521	87528	87790	84407	79867	78673	79986	90011	89712	82155
182	Tartaric acid-4TMS	15524	13120	12652	21786	19197	18936	17656	15492	16030	16786	18126	17750	14801	15132	15952	15978	13835	15632	14246	14195	16106	13187	15224	14218
183	Phenylalanine-2TMS	27671268	26872369	27174225	32338078	29995808	31508413	25013234	28919502	26617910	25551658	28065100	27519947	28696329	28994286	27512849	28667927	28762805	27160105	26268594	24997154	27240209	28656248	27399076	26578410
184	Hexanoylglycine-2TMS	0	0	0	0	0	0	0	0	0	0	0	0	0	0	0	0	0	0	0	0	0	0	0	0
185	4-Hydroxyphenylacetic acid-2TMS	5065	4878	5350	6731	5373	5925	4928	5922	5550	4147	5477	5604	5394	5886	5021	5581	5797	5356	5607	5140	5074	5262	5584	4474
186	Lauric acid-d3-TMS	0	0	0	0	0	0	0	0	0	0	0	0	0	0	0	0	0	0	0	0	0	0	0	0
187	Lauric acid-TMS	132138	244798	187709	229705	245433	228849	135229	335717	237206	212222	185862	211899	179228	217505	227010	198833	166916	167944	163501	181851	191507	145414	180206	180316
188	Ureidopropionic acid-3TMS	0	0	0	0	0	0	0	0	0	0	0	0	0	0	0	0	0	0	0	0	0	0	0	0
189	2-Ketoglutaric acid-oxime-3TMS(2)	0	0	0	0	0	0	0	0	0	0	0	0	0	0	0	0	0	0	0	0	0	0	0	0
190	N-Acetylaspartic acid-2TMS	0	0	0	0	0	0	0	0	0	0	0	0	0	0	0	0	0	0	0	0	0	0	0	0
191	2-Ketoadipic acid-meto-2TMS(2)	0	0	0	0	0	0	0	0	0	0	0	0	0	0	0	0	0	0	0	0	0	0	0	0
192	Threo-b-hydroxyaspartic acid-4TMS	0	0	0	0	0	0	0	0	0	0	0	0	0	0	0	0	0	0	0	0	0	0	0	0
193	Lyxose-meto-4TMS(1)	31517	25916	22484	34228	31281	26547	13339	22028	12640	17662	22593	28582	38826	29508	24754	17182	16283	27656	26234	18541	19746	22698	24532	33008
194	Xylose-meto-4TMS	43295	43249	40194	63121	54891	53481	47238	52334	49158	40738	45584	44819	44766	43435	41132	55834	53066	48708	55300	53485	52800	53737	49113	46418
195	Ureidopropionic acid-2TMS	0	0	0	0	0	0	0	0	0	0	0	0	0	0	0	0	0	0	0	0	0	0	0	0
196	Lyxose-meto-4TMS(2)	35944	36996	35672	52169	46462	46300	41150	46425	40731	38473	40882	39804	39250	40783	36886	46019	45542	44100	50335	44924	47324	43569	43000	39493
197	Arabinose-meto-4TMS	44736	44403	43670	67842	54061	57190	50414	56157	51007	47389	49089	48635	49588	48318	44873	55299	56892	54189	59337	56537	57295	52502	51955	49817
198	4-Aminobenzoic acid-TMS	0	0	0	0	0	0	0	0	0	0	0	0	0	0	0	0	0	0	0	0	0	0	0	0
199	Homocysteine-3TMS	26181	30507	46779	67152	57451	68424	46457	30829	50221	39806	42147	48883	59009	75142	67671	70575	75438	63645	58645	56641	58796	70988	54440	67610
200	Asparagine-3TMS	730	262	567	280238	249954	283208	383874	276722	312624	162359	166099	157652	618	240	67	313990	348399	346385	393980	314371	310592	234877	241463	172714
201	N-Acetylaspartic acid-3TMS	0	0	0	0	0	0	0	0	0	0	0	0	0	0	0	0	0	0	0	0	0	0	0	0
202	Ribulose-meto-4TMS	8101	6760	9492	25909	24242	25395	20830	23738	31309	26028	22888	17865	6493	7654	7116	29400	23064	23399	20976	23761	22777	27901	27804	25701
203	Ribose-meto-4TMS	10527	10293	11721	19555	18540	24187	15866	33193	47876	53104	41658	31201	9774	8927	7017	16406	17935	16841	19592	30605	32902	83082	81741	42912
204	Xylulose-meto-4TMS	6010	10012	6958	43489	37457	38862	32954	42213	48754	45233	38347	33766	5120	6985	7100	37671	32668	31511	34083	42420	41631	52206	47093	38079
205	Ribose-13C5-meto-4TMS	0	0	0	0	0	0	0	0	0	0	0	0	0	0	0	0	0	0	0	0	0	0	0	0
206	Taurine-3TMS	18901	19542	25247	50584	52629	53788	26246	46510	36294	33018	30717	24533	21599	23710	23473	23741	23918	22290	25620	33334	37013	35252	30379	34137
207	3-Sulfinoalanine-3TMS	11608	9857	13472	20805	18047	21010	13351	13251	15726	10449	12575	16171	11036	10690	10648	19227	22979	14105	11773	11887	11177	10930	8460	10971
208	Taurine-13C2-3TMS	4708	4984	5461	6843	7544	7649	7591	8819	10646	8745	7826	7645	6736	5580	4945	4933	4720	6205	6572	8368	7895	7963	7363	8565
209	Suberic acid-2TMS	3571	3590	4156	3934	2787	1699	2778	4544	2332	3202	1842	1109	2153	1349	2678	1064	757	883	2918	1768	1690	2405	1148	2500
210	Ribonolactone-3TMS	36028	33057	33472	30847	24221	20493	25818	21723	15011	26552	25873	25199	29317	26924	22760	22226	22199	24250	25941	23306	22326	24956	25199	28766
211	Lysine-3TMS	84927	98508	104555	129431	153806	160572	110540	133679	129339	105194	95703	95686	78487	89661	80249	83864	89386	89186	74007	96141	82045	99707	75576	92138
212	2-Ketoadipic acid-oxime-3TMS(1)	0	0	0	0	0	0	0	0	0	0	0	0	0	0	0	0	0	0	0	0	0	0	0	0
213	Glyceraldehyde 3-phosphate-meto-3TMS(1)	0	0	0	0	0	0	0	0	0	0	0	0	0	0	0	0	0	0	0	0	0	0	0	0
214	Xylitol-5TMS	4223	4829	4386	8834	7137	6499	3973	3613	4729	4062	4025	3858	4977	4596	4818	8051	6010	6794	3393	4426	4584	4768	4198	4176
215	1,6-Anhydroglucose-3TMS	7139	2550	5015	5328	5078	3763	3589	5605	5128	3430	3088	3801	3701	3266	3457	4443	2948	6292	3728	3941	4013	3146	3561	4588
216	2-Ketoadipic acid-oxime-3TMS(2)	0	0	0	0	0	0	0	0	0	0	0	0	0	0	0	0	0	0	0	0	0	0	0	0
217	Glyceraldehyde 3-phosphate-meto-3TMS(2)	0	0	0	0	0	0	0	0	0	0	0	0	0	0	0	0	0	0	0	0	0	0	0	0
218	2-Aminoadipic acid-3TMS	0	0	0	0	0	0	0	0	0	0	0	0	0	0	0	0	0	0	0	0	0	0	0	71263
219	Glycerol 2-phosphate-4TMS	0	0	0	0	0	0	0	0	0	0	0	0	0	0	0	0	0	0	0	0	0	0	0	0
220	Arabitol-5TMS	21005	17976	20248	36456	26045	24627	17467	15496	11512	17619	18030	16390	24803	21024	17029	28779	26833	24476	18341	17129	18512	17352	17447	22070
221	Rhamnose-meto-4TMS(1)	3583	5371	6419	4756	4081	3096	2075	2583	1605	2581	3685	2797	7208	8177	7652	2874	4429	3750	2209	1571	4017	6061	5974	4816
222	Ribitol-5TMS	80540	62312	65170	36571	25176	30301	27656	14104	22670	35196	48662	43583	120576	127005	106545	56827	53403	55713	41765	36661	44067	61541	61042	71992
223	Aconitic acid-3TMS	333	367	333	1160	884	482	575	736	297	323	460	197	476	605	557	768	893	896	428	569	655	582	709	676
224	2-Deoxy-glucose-4TMS(1)	30309	38410	30681	26421	17469	17600	22220	13267	10656	22400	23126	26217	32276	40175	37376	30915	24131	20317	21769	27081	24059	24008	28955	21822
225	Quinolinic acid-2TMS	0	0	0	0	0	0	0	0	0	0	0	0	0	0	0	0	0	0	0	0	0	0	0	0
226	Orotic acid-3TMS	4850	4342	3484	1710	1401	2739	1556	1167	1603	1715	2589	3304	5381	6995	5889	2922	2232	1811	2419	2074	2675	3335	2650	3473
227	Cysteic acid-3TMS	0	0	0	0	0	0	0	0	0	0	0	0	0	0	0	0	0	0	0	0	0	0	0	0
228	Glutamine-4TMS	2081185	1889119	1935486	659102	495960	591274	641302	277257	504942	871147	1210513	1061538	2991992	3288070	2761587	1306987	1185298	1211588	1012114	915936	1054042	1663382	1565639	1741392
229	Fucose-meto-4TMS(1)	0	0	0	0	0	0	0	0	0	0	0	0	0	0	0	0	0	0	0	0	0	0	0	0
230	Dihydroxyacetone phosphate-meto-3TMS(1)	60	73	85	4013	3635	4947	7999	19002	25338	18128	13976	10311	145	49	29	4233	4392	3570	8830	16304	17349	26495	23660	16200
231	Rhamnose-meto-4TMS(2)	0	0	0	0	0	0	0	0	0	0	0	0	0	0	0	0	0	0	0	0	0	0	0	0
232	Putrescine-4TMS	2854	1856	427	20721	15500	11242	14482	20003	20289	7039	9844	6805	673	1707	702	8580	7403	9710	12301	12165	12162	8375	6077	6601
233	Dihydroxyacetone phosphate-meto-3TMS(2)	261	490	137	6588	5569	5713	10694	21301	29520	20050	15890	12028	89	68	115	5249	5943	4580	10417	15449	16994	25790	24365	16389
234	Glycerol 3-phosphate-4TMS	146	511	329	11842	9995	10790	22204	49874	67727	49055	32956	26318	881	171	194	9885	10886	8764	24755	42330	42438	63548	58833	38208
235	Fucose-meto-4TMS(2)	33669	31576	36808	10431	8375	9649	11714	6939	10759	17752	18418	16234	41829	43449	39129	18672	16897	20564	15288	13228	15171	22845	21125	23428
236	3-Methoxy-4-hydroxybenzoic acid-2TMS	0	0	0	0	0	0	0	0	0	0	0	0	0	0	0	0	0	0	0	0	0	0	0	0
237	3-Hydroxyanthranilic acid-2TMS	0	0	0	0	0	0	0	0	0	0	0	0	0	0	0	0	0	0	0	0	0	0	0	0
238	5-Aminolevulinic acid-meto-3TMS(1)	0	0	0	0	0	0	0	0	0	0	0	0	0	0	0	0	0	0	0	0	0	0	0	0
239	Glutamine-3TMS	28319500	27203192	27836341	11346866	9311795	10545149	11371440	5591166	9491286	16147906	18427525	17239513	30424823	30987085	29180218	18115170	17327145	18311059	14117137	12932102	14138844	21555000	20253645	21273930
240	3-Dehydroshikimic acid-meto-3TMS(1)	6140	5991	5930	2407	1116	1483	2304	1304	1457	3699	3633	2434	7509	6785	6441	2522	2665	2743	2073	1943	2145	2998	2661	3382
241	Homovanillic acid-2TMS	0	0	0	0	0	0	0	0	0	0	0	0	0	0	0	0	0	0	0	0	0	0	0	0
242	1-Methylhistamine dihydrochloride	199055	191585	223270	56012	52041	62698	76317	47360	83183	106133	94848	92653	205396	217293	211338	98953	80081	119476	87289	90555	81316	112492	126978	114464
243	Ribonic acid-5TMS	0	0	0	0	0	0	0	0	0	0	0	0	0	0	0	0	0	0	0	0	0	0	0	0
244	2-Phosphoglyceric acid -4TMS	0	0	0	0	0	0	0	0	0	0	0	0	0	0	0	0	0	0	0	0	0	0	0	0
245	3-Dehydroshikimic acid-meto-3TMS(2)	0	0	0	0	0	0	0	0	0	0	0	0	0	0	0	0	0	0	0	0	0	0	0	0
246	Azelaic acid-2TMS	8122	8657	7706	8794	7576	5398	6043	12466	7233	8899	4959	3934	5124	3077	9847	3188	2318	2427	10221	4833	5672	5036	3363	4714
247	Dihydroorotic acid-3TMS	0	0	0	0	0	0	0	0	0	0	0	0	0	0	0	0	0	0	0	0	0	0	0	0
248	O-Phosphoethanolamine-4TMS	36	11	7	145	197	256	277	704	1266	1221	1382	1396	2	16	23	264	389	764	845	1501	1769	2350	1915	847
249	Shikimic acid-4TMS	0	0	0	0	0	0	0	0	0	0	0	0	0	0	0	0	0	0	0	0	0	0	0	0
250	5-Aminolevulinic acid-meto-3TMS(2)	0	0	0	0	0	0	0	0	0	0	0	0	0	0	0	0	0	0	0	0	0	0	0	0
251	2-Deoxy-glucose-meto-4TMS	0	0	0	0	0	0	0	0	0	0	0	0	0	0	0	0	0	0	0	0	0	0	0	0
252	3-Phosphoglyceric acid-4TMS	0	0	0	0	0	0	0	0	0	0	0	0	0	0	0	0	0	0	0	0	0	0	0	0
253	2-Deoxy-glucose-4TMS(2)	31013	25771	23756	18288	8325	9573	18784	13294	10376	15997	20979	19251	30790	27240	20505	19469	15856	15204	19546	18168	16304	19177	19973	20709
254	2-Aminopimelic acid-3TMS	7576	7582	7406	74386	63781	48513	32628	34218	17736	16548	14307	11635	6503	5005	6389	63492	72246	50286	31980	30387	32336	21113	20468	16339
255	Isocitric acid-4TMS	33125	35610	35156	41737	35767	38821	35367	34702	35062	33233	34756	37368	39123	40773	37520	35258	35685	36759	37963	34474	38008	37848	39491	35093
256	Hippuric acid-2TMS	0	0	0	0	0	0	0	0	0	0	0	0	0	0	0	0	0	0	0	0	0	0	0	0
257	Citric acid-d4-4TMS	0	0	0	0	0	0	0	0	0	0	0	0	0	0	0	0	0	0	0	0	0	0	0	0
258	Hypoxanthine-2TMS	1015	894	804	2879	2776	3045	12085	37848	89862	27432	15947	11349	891	1392	1579	3064	4363	5560	16357	35719	43791	55925	56837	24735
259	Citric acid-4TMS	9584	6904	6782	88153	71431	61421	37874	42931	21658	17760	16223	11154	5048	5153	5280	77085	83974	61089	34945	39999	40874	23719	24610	17114
260	Ornithine-d7-4TMS	186510	179757	227022	305469	230600	249168	211204	235200	247359	217652	205736	211258	215843	215098	202381	253108	259086	260807	221713	247403	219959	221514	215256	210820
261	Protocatechuic acid-3TMS	0	0	0	0	0	0	0	0	0	0	0	0	0	0	0	0	0	0	0	0	0	0	0	0
262	Arginine-3TMS	4754062	4698187	4747309	5588710	4951629	5279418	4796603	4768362	4995973	4721864	5509962	5211822	5624196	5641651	5458942	4966687	4805874	4918822	5272443	4840206	5021318	5320159	5322547	5222467
263	Ornithine-4TMS	9284809	10300379	12258229	14745867	12594560	14127769	11054895	11699125	13207619	11311818	11535760	10951883	10578727	10358544	9648281	12191049	11650226	12506845	11082142	12054097	10402697	10773221	10357201	10507294
264	Glycyl-Glycine-4TMS	10162	12517	13547	18823	15325	17494	12144	13081	15753	13261	12584	12223	11139	10816	10351	13682	12676	14788	12369	12775	11322	11500	11696	11323
265	Dopamine-3TMS	388359	442655	536497	647566	541776	616498	489847	503724	582242	492132	492529	466148	454183	441698	403311	538901	512501	556160	477610	529395	451321	457269	443298	451969
266	Myristic acid-TMS	101876	120671	123108	177234	151104	141756	105589	224836	138384	117671	104474	106939	94301	132376	103480	81825	78977	82299	80855	94150	82402	91927	88830	104194
267	4-Aminobenzoic acid-2TMS	4765	4256	3846	4644	3160	3296	2624	3900	2885	2553	2848	2595	3469	3109	5241	3291	3622	3183	3343	3562	2984	2963	2876	3257
268	Homogentisic acid-3TMS	0	0	0	0	0	0	0	0	0	0	0	0	0	0	0	0	0	0	0	0	0	0	0	0
269	Methionine sulfone-2TMS	3636	3568	4144	8775	6791	7449	3671	3695	3791	3824	3404	3384	2115	1656	1547	4979	4210	4352	1169	903	1230	1196	821	765
270	2-Methylhippuric acid-2TMS	0	0	0	0	0	0	0	0	0	0	0	0	0	0	0	0	0	0	0	0	0	0	0	0
271	O-Phospho-Serine-4TMS	0	0	0	0	0	0	0	0	0	0	0	0	0	0	0	0	0	0	0	0	0	0	0	0
272	Hippuric acid-TMS	6051	10238	12241	23317	21972	17145	11806	17468	7947	13826	16291	16769	15443	18256	14539	16302	14292	11969	15038	14477	13577	18755	18238	18955
273	Pyridoxal-meto-2TMS(1)	0	0	0	0	0	0	0	0	0	0	0	0	0	0	0	0	0	0	0	0	0	0	0	0
274	Epinephrine-3TMS	0	0	0	0	0	0	0	0	0	0	0	0	0	0	0	0	0	0	0	0	0	0	0	0
275	Histidinol-3TMS	0	0	0	0	0	0	0	0	0	0	0	0	0	0	0	0	0	0	0	0	0	0	0	0
276	1,5-Anhydro-glucitol-4TMS	0	0	0	0	0	0	0	0	0	0	0	0	0	0	0	0	0	0	0	0	0	0	0	0
277	Tagatose-meto-5TMS(1)	9892	9961	8075	10681	9629	9541	9103	10764	9168	10689	12221	13421	10009	11569	10448	11317	10634	9232	11560	11568	11816	11779	12272	13364
278	Psicose-meto-5TMS(1)	7277	7833	7042	10542	6464	7001	8719	9113	5012	9322	10129	12196	9691	9553	9417	9591	9578	9011	10114	9098	11249	12086	10939	12497
279	3-Hydroxyanthranilic acid-3TMS	437	639	952	3647	2801	2560	1087	1509	1366	1723	1434	1130	576	1018	959	2081	2357	1630	999	1010	1329	1023	988	1052
280	Vanilmandelic acid-3TMS	0	0	0	0	0	0	0	0	0	0	0	0	0	0	0	0	0	0	0	0	0	0	0	0
281	Psicose-meto-5TMS(2)	78163	77990	82674	2193320	1545265	1515208	271884	284156	171557	228967	235925	214043	61513	59811	56665	1813177	1651054	1358062	217794	221021	238744	187108	177035	163681
282	Tagatose-meto-5TMS(2)	84856	88090	87609	2374600	1670120	1620462	298034	307507	192505	253570	257693	233912	70706	68142	64997	1992553	1783689	1459982	252476	238150	260387	209859	196792	176489
283	Sebacic acid-2TMS	649	1523	1502	2648	2016	1133	326	2093	574	1270	465	346	505	223	822	1225	1126	987	421	563	837	985	415	885
284	Histamine-3TMS	0	0	0	0	0	0	0	0	0	0	0	0	0	0	0	0	0	0	0	0	0	0	0	0
285	Fructose-meto-5TMS(1)	90687	90389	94219	2445303	1742221	1681934	311368	321841	197492	254024	264404	236533	72658	72776	69641	2066492	1847626	1527579	256338	249878	269172	219444	204843	187175
286	N-Acetyl-Lysine-2TMS	9948	10560	8870	23360	21952	18261	10461	16897	13839	7658	10693	13508	12350	8981	11162	22596	26350	21658	10042	9799	13779	13071	13978	10465
287	Sorbose-meto-5TMS(1)	90536	92138	98158	2485212	1742210	1711505	311739	317620	197114	263988	267522	243461	76279	70978	71059	2074451	1848344	1544597	251793	252294	272911	217224	199987	187061
288	Adenine-2TMS	1892	1673	2397	25954	18901	17623	4081	6522	4461	4522	4420	4923	2598	1918	1764	17447	15780	13707	5070	6524	6345	3948	4537	3476
289	5-Dehydroquinic acid-meto-4TMS	0	0	0	0	0	0	0	0	0	0	0	0	0	0	0	0	0	0	0	0	0	0	0	0
290	Pyridoxal-meto-2TMS(2)	25384	26480	27788	196818	133082	135052	36175	33825	28395	28929	29457	27208	30150	29147	27982	162604	146484	119940	32627	33030	35293	31687	29332	28588
291	Allose-meto-5TMS(1)	10755	7046	7764	573891	549264	430195	218646	225544	120436	123582	109847	88799	10000	7766	11155	483435	522151	441127	186139	177902	199182	104616	114139	102551
292	Urocanic acid-TMS	10385	11827	11752	11787	14266	11770	10799	10939	8518	10854	11573	11373	12438	13594	12846	12689	12066	11531	11177	10326	11162	11646	9244	12367
293	Glucono-1,5-lactone-4TMS	10670	9894	10088	868341	848770	802586	359385	343575	201139	210780	186054	146159	8816	9625	12062	829501	878313	746358	295458	311813	322022	177083	174909	165215
294	N6-Acetyllysine-3TMS	0	0	0	0	0	0	0	0	0	0	0	0	0	0	0	0	0	0	0	0	0	0	0	0
295	Vanillylamine-3TMS	0	0	0	0	0	0	0	0	0	0	0	0	0	0	0	0	0	0	0	0	0	0	0	0
296	Galactosamine-5TMS(1)	0	0	0	0	0	0	0	0	0	0	0	0	0	0	0	0	0	0	0	0	0	0	0	0
297	2-Methylhippuric acid-TMS	0	0	0	0	0	0	0	0	0	0	0	0	0	0	0	0	0	0	0	0	0	0	0	0
298	Sorbose-meto-5TMS(2)	62106	59630	62001	1581051	1102088	1087823	203219	200661	128971	168180	167548	153769	48972	49293	44977	1355834	1204555	999309	164601	160875	173735	137532	131007	121198
299	Mannose-meto-5TMS(1)	61595634	61177406	60741444	63920359	63760220	61295415	53508662	60936972	48934424	57646574	61268090	61312141	62990720	63115502	60833946	60903466	60632250	56267942	57950889	55010331	58421680	61686220	59115820	58389207
300	Allantoin-4TMS	0	0	0	0	0	0	0	0	0	0	0	0	0	0	0	0	0	0	0	0	0	0	0	0
301	Fructose-meto-5TMS(2)	4949944	5538100	5369555	5149723	5201835	4544954	4190534	4693681	5215459	4477587	5102575	5062390	5202665	4797964	5225838	5412747	5071473	4453992	4472911	4128314	4637720	4954239	4647202	4777010
302	4-Hydroxyphenylpyruvic acid-meto-2TMS	5849764	6024522	6371905	6067057	5598512	5314186	5513392	4999198	6153190	5323136	5663011	6055085	6747640	6749073	5826908	6031789	6069957	5381527	5825210	5487115	5614931	5937529	5613307	5757754
303	4-Hydroxyphenyllactic acid-3TMS	1684345	1632154	1562379	1625717	1658221	1776175	1400643	1560067	1732970	1451592	1515771	1508272	1464340	1507909	1416172	1552522	1564726	1423518	1303903	1226627	1392485	1444243	1312918	1257743
304	Erythrose 4-phosphate-meto-4TMS(1)	19176	23468	24813	20836	19178	22740	24139	18630	16552	21545	25275	24768	22780	27688	26044	23915	24242	23725	23055	22910	20724	25397	25355	21634
305	Galactose-meto-5TMS(1)	60751393	60340903	59988670	64903280	65201519	62362158	53732655	62024494	49280667	57465495	60777392	60839942	61805191	62136894	60127607	60674177	61247344	56331443	57608232	55084249	58263659	60955074	58492731	58143069
306	Pyridoxine-3TMS	216924	222082	220959	243857	241460	230075	198302	199419	152463	205462	220221	221135	231318	232827	217150	248686	237164	220951	202240	188535	206911	216508	204297	206952
307	Glucose-meto-5TMS(1)	61927096	61199035	60805886	66542010	66792756	63457091	54118938	63186198	49663846	58169355	61470432	61943030	62872804	63123717	60914554	61954286	62538607	57077107	58392581	55478533	59261454	62037207	59404573	58682629
308	Erythrose 4-phosphate-meto-4TMS(2)	27111	30932	30045	26248	27053	25244	26910	24019	20317	27558	31257	27291	30365	33821	30854	31541	28337	28737	29194	26653	29660	29239	28527	30817
309	N-Acetylglutamine-3TMS	4712940	4839210	4853494	4634161	4751895	4478546	4342443	4354121	3460715	4522988	4838613	4807719	5018210	5095585	4851446	4874619	4810999	4413698	4486751	4279883	4494677	4805093	4594893	4523823
310	Ureidosuccinic acid-3TMS	286943	285650	310154	525246	482621	490183	281217	367839	353413	278044	328184	318150	338938	342386	331884	453565	421119	380930	345158	327721	342247	344153	315892	322884
311	Lysine-4TMS	19879705	19589145	20260479	22048938	20247697	21403222	16982957	19250716	18941561	17769858	19314673	19317012	21013106	21545765	20435544	20461947	20287091	19643284	18399562	17876589	19339826	20145103	19087779	18989579
312	Allose-meto-5TMS(2)	1955604	1886973	1955445	1635313	1344998	1403083	1459152	1409782	1536364	1524978	1637817	1636937	2189775	2240579	2021312	1782215	1654024	1714105	1661482	1587420	1683532	1821437	1750677	1748197
313	Mannose-meto-5TMS(2)	39319726	39839591	38880183	39311226	39620476	36862547	34764503	36510308	28577504	36730091	39238493	38119713	41016186	41033144	39097401	39554166	38978884	35156639	36850569	35011178	37616220	39946299	38062089	37014912
314	Tyramine-3TMS	29010747	28400978	29026733	30582361	30499889	32283846	26310585	29321972	27852690	26832734	29501153	29388872	30647824	30991167	29843802	30194251	30500488	28571366	27798655	26784494	29063869	30204763	29085621	28136674
315	Histidine-3TMS	23597010	21333972	26109051	19184852	15740094	16394688	19213291	11963202	18825225	18351937	19297226	18383963	26658026	27990672	26398721	25735917	25149646	23293372	22919213	22745284	23659327	24402097	22215498	23803951
316	Glucono-1,4-lactone-4TMS	3111	4622	3684	4871	2854	2704	3709	3221	2199	3790	3751	2488	3978	3158	3572	2822	3154	3593	3391	3844	3420	3651	3925	3044
317	5-Dehydroquinic acid-5TMS	16130	42167	13434	13657	12582	9473	10931	9390	6324	10968	12669	12333	13382	12691	13805	14574	10928	11802	11845	12229	12141	14312	13897	12178
318	Glucosamine-5TMS(1)	690091	709148	743372	727565	622998	513389	591587	562444	329650	622619	667417	645506	792549	802072	755210	734863	699053	602711	658872	614810	655421	717419	665028	689796
319	Galactose-meto-5TMS(2)	41333510	41872217	40810537	42479952	43135660	40571056	37009502	39789693	31458663	38933889	41552680	40479493	42651279	42530543	40764124	41911427	41852546	37294210	38867717	36758025	39768118	42071199	40044965	38783265
320	Coniferyl alcohol-2TMS	1902	1887	1904	2093	1786	1364	1585	1441	603	1693	1876	1674	2091	2149	1961	1961	1840	1607	1784	1672	1719	1927	1798	1846
321	Indol-3-acetic acid-TMS	14661	14897	15012	14647	12303	9771	13146	11014	7093	12634	14821	15436	16405	16511	15592	12638	12871	11530	13859	13974	13540	16148	15975	12685
322	Glucose-meto-5TMS(2)	40770741	41325343	40249731	41842426	42370845	39933484	36514612	39058007	30787506	38355716	40908113	39922085	42097307	41914829	40200531	41242830	41032451	36870059	38304808	36159117	39096115	41379199	39418651	38265591
323	N-Acetylglutamine-2TMS	6943	7155	7400	6740	6913	5825	5509	5284	3560	6585	7084	6764	7622	7890	6154	7194	6838	5461	6434	5774	6131	7084	6458	7565
324	N6-Acetyllysine-2TMS	29036	24961	27415	27771	27103	19585	24391	21176	14931	23569	27305	20758	18930	17359	20835	18094	20122	25856	21368	25795	21482	20413	26170	22628
325	1-Hexadecanol-TMS	4924	1854	2580	34347	23016	15995	3100	102343	4494	3650	2425	1960	1844	2519	3833	3424	2779	1591	2315	3867	1655	2766	2356	2028
326	Tyrosine-13C6-3TMS	0	0	0	0	0	0	0	0	0	0	0	0	0	0	0	0	0	0	0	0	0	0	0	0
327	Tyrosine-3TMS	34059153	34074124	33878801	34638320	35863506	38121518	32464442	35255527	34104395	32894484	34641611	34956660	35150999	35375826	34033034	35310114	35577589	33840648	33135076	31807777	33956819	35098017	34214272	33486543
328	Mannitol-6TMS	4426	6995	12848	1033037	705393	747923	29264	66916	57600	30738	21467	11423	9419	10501	11270	859565	820174	700240	51609	57515	54110	34974	34028	33288
329	Coniferyl aldehyde-meto-TMS(1)	4171	4359	4089	6017	4547	5219	3667	4554	4882	4073	4787	4588	5293	5768	5641	5033	4502	5352	4970	4888	4993	4800	4472	5503
330	3,4-Dihydroxybenzylamine-4TMS	0	0	0	0	0	0	0	0	0	0	0	0	0	0	0	0	0	0	0	0	0	0	0	0
331	Glucosamine-5TMS(2)	0	0	0	0	0	0	0	0	0	0	0	0	0	0	0	0	0	0	0	0	0	0	0	0
332	Pyridoxamine-3TMS	13515	15313	13166	12706	8477	9134	9212	7914	10891	11106	7941	9054	15898	16037	16965	13522	12999	14020	10763	12094	12304	10177	12325	10670
333	Glucuronic acid-meto-5TMS(1)	70219	65662	69950	26245	19605	11691	34322	15189	17464	37044	40117	37827	69903	70007	66865	58174	53357	39097	45704	40317	40705	46508	39724	42859
334	Coniferyl aldehyde-meto-TMS(2)	4943	5041	5505	5609	4935	4818	4446	5368	5295	4976	3631	4175	4964	5387	5472	5206	5036	4948	4849	4298	4530	4022	3977	5116
335	Sorbitol-6TMS	140844	112939	124572	20307	12503	10347	60859	15200	27767	68085	85978	87024	127634	125348	125309	95750	89382	68734	108834	92164	90492	80434	80376	92830
336	2-Hydroxyhippuric acid-3TMS	0	0	0	0	0	0	0	0	0	0	0	0	0	0	0	0	0	0	0	0	0	0	0	0
337	Galactitol-6TMS	178691	151635	162340	1103135	762212	845467	138071	78565	114334	105460	117609	92847	145725	150995	155046	1048618	900303	785586	156556	128090	122254	130847	126539	107956
338	Ascorbic acid-4TMS	96600	89082	87114	38833	28540	20909	52818	13909	25818	50432	51826	45584	97337	98723	87094	81462	76314	57006	60676	55942	36213	63087	58197	56036
339	Galacturonic acid-meto-5TMS(1)	71022	66416	69750	28191	20903	15037	38296	14870	20372	38863	38905	39935	74289	71741	67551	60764	48699	41657	47457	41476	40577	49053	43037	45711
340	Lipoic acid-TMS	0	0	0	0	0	0	0	0	0	0	0	0	0	0	0	0	0	0	0	0	0	0	0	0
341	ParaXanthine-TMS	0	0	0	0	0	0	0	0	0	0	0	0	0	0	0	0	0	0	0	0	0	0	0	0
342	Epinephrine-4TMS	0	0	0	0	0	0	0	0	0	0	0	0	0	0	0	0	0	0	0	0	0	0	0	0
343	Galactosamine-5TMS(2)	37113	38273	47085	50505	42891	31712	31882	32800	25712	37003	42907	35019	42306	44688	44491	40993	34883	34922	40169	35924	36730	37727	41913	43408
344	Glucuronic acid-meto-5TMS(2)	48208	34556	32520	17518	11764	10724	14764	10619	7379	11630	10554	10629	40360	36700	33668	26680	24575	17497	15693	15923	12662	15379	12282	12170
345	Tryptamine-2TMS	0	0	0	0	0	0	0	0	0	0	0	0	0	0	0	0	0	0	0	0	0	0	0	0
346	Indol-3-acetic acid-2TMS	2745	1476	726	4805	4817	5081	3707	6396	4823	2682	2820	2312	899	1440	594	4290	3023	3611	8879	4975	5311	4503	5088	4909
347	N-Acetyl-Ornithine-4TMS	0	0	0	0	0	0	0	0	0	0	0	0	0	0	0	0	0	0	0	0	0	0	0	0
348	Galacturonic acid-meto-5TMS(2)	0	0	0	0	0	0	0	0	0	0	0	0	0	0	0	0	0	0	0	0	0	0	0	0
349	Pantothenic acid-3TMS	176358	170287	176440	244066	205319	214109	154998	183300	165296	155322	166227	161264	184794	192248	184748	213950	209004	195309	163850	159936	172519	184657	167335	168699
350	Inositol-6TMS(1)	0	0	0	0	0	0	0	0	0	0	0	0	0	0	0	0	0	0	0	0	0	0	0	0
351	S-Benzyl-Cysteine-4TMS	0	0	0	0	0	0	0	0	0	0	0	0	0	0	0	0	0	0	0	0	0	0	0	0
352	Urocanic acid-2TMS	0	0	0	0	0	0	0	0	0	0	0	0	0	0	0	0	0	0	0	0	0	0	0	0
353	Palmitoleic acid-TMS	6687	12808	13702	10644	16970	9518	7627	18493	11270	10829	7438	5986	7927	8591	14520	3720	4284	3725	5745	5239	7093	4065	3508	5329
354	Xanthine-3TMS	517	287	360	12982	8003	9085	559	498	294	118	153	154	170	159	139	12463	10789	9660	452	303	361	266	244	193
355	Gluconic acid-6TMS	19440	18802	19789	29795	27458	26501	21259	24550	23578	20973	22458	21934	22577	22609	23244	28127	28215	28586	27643	26616	25299	25924	23988	23218
356	Palmitic acid-TMS	3245950	4292732	3809144	7834772	4666521	4776731	2964632	11274804	4388868	3632256	3181557	3469279	2579172	2529841	2575898	2342506	2248671	2389249	2227899	3198069	2341308	3324475	2508030	4238491
357	Octopamine-4TMS	21085	21210	22401	35114	24708	29519	20343	27275	20104	20722	25054	19871	25593	27627	23165	23612	24218	23860	21180	19218	20869	23535	20729	21354
358	Glucaric acid-6TMS	0	0	0	0	0	0	0	0	0	0	0	0	0	0	0	0	0	0	0	0	0	0	0	0
359	Allantoin-3TMS	0	0	0	0	0	0	0	0	0	0	0	0	0	0	0	0	0	0	0	0	0	0	0	0
360	Dodecanedioic acid-2TMS	0	0	0	0	0	0	0	0	0	0	0	0	0	0	0	0	0	0	0	0	0	0	0	0
361	2-Hydroxyhippuric acid-2TMS	0	0	0	0	0	0	0	0	0	0	0	0	0	0	0	0	0	0	0	0	0	0	0	0
362	Metoprolol-TMS	0	0	0	0	0	0	0	0	0	0	0	0	0	0	0	0	0	0	0	0	0	0	0	0
363	Kynurenic acid-2TMS	0	0	0	0	0	0	0	0	0	0	0	0	0	0	0	0	0	0	0	0	0	0	0	0
364	Dopamine-4TMS	21164	32114	30062	62734	50823	52510	44195	46720	43024	49519	58506	52906	28807	31095	30505	42723	40813	33049	37829	37103	42623	42411	42723	36854
365	N-Acetylmannosamine-meto-4TMS(1)	4088	2072	2286	13770	5695	7967	9974	12189	14721	12776	14327	16906	2810	5844	1671	5129	12177	9635	5628	8786	11933	12275	10419	13218
366	Citrulline-3TMS	0	0	0	0	0	0	0	0	0	0	0	0	0	0	0	0	0	0	0	0	0	0	0	0
367	N-Acetyltyrosine-3TMS	0	0	0	0	0	0	0	0	0	0	0	0	0	0	0	0	0	0	0	0	0	0	0	0
368	Dopa-13C6-4TMS	0	0	0	0	0	0	0	0	0	0	0	0	0	0	0	0	0	0	0	0	0	0	0	0
369	Dopa-4TMS	303	204	110	438	84	203	122	206	267	242	139	313	323	54	218	230	253	261	246	268	103	42	229	273
370	Ribulose 5-phosphate-meto-5TMS(1)	0	0	0	0	0	0	0	0	0	0	0	0	0	0	0	0	0	0	0	0	0	0	0	0
371	Uric acid-4TMS	0	0	0	0	0	0	0	0	0	0	0	0	0	0	0	0	0	0	0	0	0	0	0	0
372	Ribose 5-phosphate-meto-5TMS(1)	599	388	374	1007	661	741	1219	2857	3816	1441	1069	954	711	541	608	844	1051	735	1551	2746	2807	1048	1698	967
373	Methoprene acid-TMS	0	0	0	0	0	0	0	0	0	0	0	0	0	0	0	0	0	0	0	0	0	0	0	0
374	Inositol-6TMS(2)	1277052	1259439	1287080	1787559	1426896	1527247	1070526	1581221	1786536	1459820	1438715	1335220	1357210	1387070	1304000	1584549	1475792	1406124	1315986	1467495	1578393	1718647	1665191	1460601
375	N-Acetylmannosamine-meto-4TMS(2)	65935	67397	71538	99460	79249	87081	57991	83855	100846	82825	80133	78424	75267	75009	73062	90570	80769	78987	79846	81031	90817	95512	92988	85044
376	Ribulose 5-phosphate-meto-5TMS(2)	0	0	0	0	0	0	0	0	0	0	0	0	0	0	0	0	0	0	0	0	0	0	0	0
377	Ribose 5-phosphate-meto-5TMS(2)	19	28	26	147	148	68	683	2154	3094	650	365	424	3	13	3	115	130	105	1106	1825	1770	779	943	402
378	Margaric acid-TMS	6942	11994	11854	20231	12860	11309	6419	30209	10853	7697	7761	8282	5061	5786	7240	5027	3692	4950	5024	7783	5856	8012	5295	11573
379	Guanine-3TMS	309	579	441	2208	1873	2724	3807	13740	25941	8589	5844	5314	343	414	539	2165	2282	3757	5212	11616	11675	15718	17052	8951
380	Kynurenine-2TMS	0	0	0	0	0	0	0	0	0	0	0	0	0	0	0	0	0	0	0	0	0	0	0	0
381	N-Acetyltyrosine-2TMS	4452	4447	4224	7822	8353	5642	4934	6790	4271	4735	4861	4688	4376	4613	4429	4964	4665	3706	3809	3565	4443	4191	4396	3692
382	Pyridoxamine-4TMS	1272	1178	1852	9391	8113	8133	2288	10086	3458	2556	3745	4059	1981	1885	1757	1437	1881	1700	1864	2099	3434	3449	3375	2987
383	Octadecanol-TMS	7406	8193	6839	30986	20524	17840	9408	72850	8312	9242	9398	10354	5914	11994	8429	7583	8374	8475	8395	9658	6885	7220	8921	9513
384	Norepinephrine-5TMS	8047	5980	6835	63077	99716	116879	14969	103427	19109	23979	22110	21394	7974	9302	14178	19568	18189	14709	16434	20264	19422	27658	21607	15109
385	Kynurenine-d6-3TMS	0	0	0	0	0	0	0	0	0	0	0	0	0	0	0	0	0	0	0	0	0	0	0	0
386	Kynurenine-3TMS	15380	13589	16337	15376	12148	11898	10655	11600	9088	9516	10128	8296	16453	16883	15924	15583	12073	13036	13041	11489	10678	12376	11551	11652
387	Linoleic acid-TMS	1798	5255	4484	3981	4898	2258	2670	9571	3329	5604	2511	1661	1811	2919	9294	979	1018	1090	1066	1334	3112	1376	848	1614
388	Oleic acid-TMS	19956	42548	35276	44374	40518	26577	26989	71318	41257	40311	21786	25817	19704	21993	56379	15494	13328	14799	16973	18772	21315	21507	16689	25670
389	2,3-Bisphosphoglyceric acid-5TMS	0	0	0	0	0	0	0	0	0	0	0	0	0	0	0	0	0	0	0	0	0	0	0	0
390	Elaidic acid-TMS	17971	41628	31667	36628	35521	26391	25977	65929	40778	40642	23972	21935	18873	23844	51442	14360	12390	13318	16118	17612	21598	18862	15189	22780
391	7-Methylguanine-2TMS	0	0	0	0	0	0	0	0	0	0	0	0	0	0	0	0	0	0	0	0	0	0	0	0
392	Cystathionine-4TMS	0	0	0	0	0	0	0	0	0	0	0	0	0	0	0	0	0	0	0	0	0	0	0	80
393	Suberylglycine-3TMS	0	0	0	0	0	0	0	0	0	0	0	0	0	0	0	0	0	0	0	0	0	0	0	0
394	Stearic acid-TMS	1455752	1835085	1722550	4015433	2250155	2332667	1406839	6361469	2284157	1842158	1606907	1790514	1058614	1045811	1089474	978416	906869	968560	911872	1424251	957389	1644388	1141460	2304283
395	Cystamine-d8-nTMS	7824	9155	12624	46324	39674	45645	13537	43617	12915	16691	16183	14327	12000	12439	13605	16348	16664	11765	14046	14909	14732	19190	17163	18714
396	Tryptophan-3TMS	3977832	4806865	4134578	8900838	7290093	8741949	5970033	7435682	8008719	5819455	6479795	6792594	5960186	5553241	4847901	6013181	5744049	7437216	6987574	6343616	5861371	6468790	6731483	6871547
397	Cystamine-nTMS	206504	224335	275230	994871	923574	963589	287510	936980	318521	375608	376058	360052	274127	293961	270458	337224	376642	296683	329734	339978	331887	455174	390957	396040
398	Tryptophan-13C11-3TMS	0	0	0	0	0	0	0	0	0	0	0	0	0	0	0	0	0	0	0	0	0	0	0	0
399	Suberylglycine-2TMS	0	0	0	0	0	0	0	0	0	0	0	0	0	0	0	0	0	0	0	0	0	0	0	0
400	Tryptamine-3TMS	14995	13971	15303	20320	24461	21745	12457	21667	13045	13986	15988	16377	19488	17821	17069	18101	16265	16428	11999	15804	13933	16703	16183	14740
401	Spermidine-5TMS	24858	21783	21464	11950	10658	9268	13460	21380	41833	30239	31227	26579	33790	27464	27379	24557	22008	22825	23519	27510	30705	42925	47803	42692
402	Metoprolol-2TMS	32298	29305	36288	3626	3281	3486	8746	10367	10080	13862	17516	18653	35218	38180	36920	5745	7231	7104	11345	13489	16235	19030	19129	21117
403	Cystine-4TMS	821665	729424	885720	51990	44977	66843	214991	248617	269555	364720	481563	452372	848876	952676	929418	133181	132566	128652	271550	292580	454668	554934	517795	551997
404	Fructose 1-phosphate-meto-6TMS(1)	9335	8423	7581	3463	3877	3663	3709	3794	3623	5445	5415	5768	15056	12905	13514	9313	8571	8889	7819	7097	7224	8123	9205	10663
405	Fructose 1-phosphate-meto-6TMS(2)	10366	9243	9015	5511	4382	3802	4352	4224	3623	5777	6562	5788	16775	13787	13428	10772	9491	10334	8546	7653	7640	10054	9920	11104
406	Fructose 6-phosphate-meto-6TMS	0	0	0	0	0	0	0	0	0	0	0	0	0	0	0	0	0	0	0	0	0	0	0	0
407	Mannose 6-phosphate-meto-6TMS(1)	9585	8150	8357	4175	2996	3258	3822	3391	3400	5218	6417	5191	15023	3773	11824	9278	8218	8791	7704	6466	7065	8275	7998	10091
408	Glucose 6-phosphate-meto-6TMS(1)	102	11	3	956	710	605	1129	3160	2636	2258	1494	1069	83	106	61	692	754	398	1247	2234	2414	3592	4048	2292
409	3-Hydroxy-kynurenine-3TMS	0	0	0	0	0	0	0	0	0	0	0	0	0	0	0	0	0	0	0	0	0	0	0	0
410	Mannose 6-phosphate-meto-6TMS(2)	0	0	0	0	0	0	0	0	0	0	0	0	0	0	0	0	0	0	0	0	0	0	0	0
411	Arachidonic acid-TMS	0	0	0	0	0	0	0	0	0	0	0	0	0	0	0	0	0	0	0	0	0	0	0	0
412	Glucose 6-phosphate-meto-6TMS(2)	35	29	5	199	90	103	145	602	500	531	142	120	44	41	22	175	157	152	324	443	372	788	701	445
413	Juniperic acid-2TMS	0	0	0	0	0	0	0	0	0	0	0	0	0	0	0	0	0	0	0	0	0	0	0	0
414	Eicosapentaenoic acid-TMS	9293	7659	8507	4942	4796	5725	5812	4727	4645	4933	5250	5417	8437	8773	6542	5025	6995	7873	5817	5914	5155	5546	6774	6840
415	Oleamide-TMS	11820	14543	16587	21210	17746	9528	7958	14019	13376	12110	9778	5638	6616	9933	12794	5956	6993	5841	7203	9524	17073	5311	4931	7822
416	Thymidine-2TMS	0	0	0	0	0	0	0	0	0	0	0	0	0	0	0	0	0	0	0	0	0	0	0	0
417	p-Aminohippuric acid-2TMS	0	0	0	0	0	0	0	0	0	0	0	0	0	0	0	0	0	0	0	0	0	0	0	0
418	Porphobilinogen-4TMS	0	0	0	0	0	0	0	0	0	0	0	0	0	0	0	0	0	0	0	0	0	0	0	0
419	2'-Deoxyuridine-3TMS	35	35	16	401	510	910	372	1403	1829	691	184	238	12	43	22	547	615	422	338	1020	1290	860	833	471
420	5-Hydroxy-tryptophan-4TMS	445	0	0	0	0	0	0	0	0	0	0	0	0	0	0	0	0	0	0	0	0	0	0	0
421	Uridine-4TMS	500	83	181	1420	1621	2120	1477	4020	4146	2242	1137	1291	383	357	111	2005	1390	2214	1026	2637	4314	2588	2728	1539
422	5-Methoxytryptamine-3TMS	0	0	0	0	0	0	0	0	0	0	0	0	0	0	0	0	0	0	0	0	0	0	0	0
423	6-Phosphogluconic acid-7TMS	151	70	34	236	11	170	227	211	177	78	211	123	162	114	178	310	165	168	200	201	211	393	267	273
424	Inositol phosphate-7TMS	0	0	0	0	0	0	0	0	0	0	0	0	0	0	0	0	0	0	0	0	0	0	0	0
425	5-Methoxytryptamine-2TMS	895	584	862	2779	3488	3037	1328	3782	935	1662	1690	1268	1153	1018	752	891	715	869	1253	894	649	1242	1098	1490
426	Saccharopine-4TMS	0	0	0	0	0	0	0	0	0	0	0	0	0	0	0	0	0	0	0	0	0	0	0	0
427	Uridine-3TMS	0	0	0	0	0	0	0	0	0	0	0	0	0	0	0	0	0	0	0	0	0	0	0	0
428	Melatonin-TMS	0	0	0	0	0	0	0	0	0	0	0	0	0	0	0	0	0	0	0	0	0	0	0	0
429	Thymidine-3TMS	3260	3262	3526	2211	2104	2318	2712	1467	2849	2616	3031	2892	3524	4399	3334	2820	2532	3167	3103	3279	3364	3330	2881	3147
430	Biotin-3TMS	10106	9975	11012	5764	5141	6219	9685	3910	9485	8252	8711	9322	11076	11134	11285	8627	9154	9674	9121	9675	10201	10402	9686	9264
431	Serotonin	14781	14112	15101	10801	7724	6152	14023	7116	15531	13142	14114	14509	17687	20594	15262	13544	13678	13786	14463	14192	14340	14634	15079	14481
432	Saccharopine-5TMS	0	0	0	0	0	0	0	0	0	0	0	0	0	0	0	0	0	0	0	0	0	0	0	0
433	Homocystine-4TMS	0	0	0	0	0	0	0	0	0	0	0	0	0	0	0	0	0	0	0	0	0	0	0	0
434	Fendiline	0	0	0	0	0	0	0	0	0	0	0	0	0	0	0	0	0	0	0	0	0	0	0	0
435	Docosahexaenoic acid-TMS	0	0	0	0	0	0	0	0	0	0	0	0	0	0	0	0	0	0	0	0	0	0	0	0
436	Docosapentaenoic acid-TMS	0	0	0	0	0	0	0	0	0	0	0	0	0	0	0	0	0	0	0	0	0	0	0	0
437	Inosine-4TMS	228	204	65	731	689	878	1671	4157	6722	1033	854	648	208	417	388	230	361	425	2220	2898	4914	981	2541	894
438	Sedoheptulose 7-phosphate-meto-7TMS	0	0	0	0	0	0	0	0	0	0	0	0	0	0	0	0	0	0	0	0	0	0	0	0
439	Adenosine-4TMS	0	0	0	0	0	0	0	0	0	0	0	0	0	0	0	0	0	0	0	0	2772	0	0	0
440	Batyl alcohol-2TMS	0	0	0	0	0	0	0	0	0	0	0	0	0	0	0	0	0	0	0	0	0	0	0	0
441	Fendiline-TMS	0	0	0	0	0	0	0	0	0	0	0	0	0	0	0	0	0	0	0	0	0	0	0	0
442	Sucrose-8TMS	6976	77322	40733	15958	12769	7562	6574	18525	5462	12013	7301	4265	18199	5694	6562	5206	5194	6673	5577	11686	8035	16164	5853	12248
443	N-Acetylneuraminic acid-6TMS	32	34	55	711	256	414	192	200	154	72	69	38	35	13	110	581	504	232	226	184	208	373	231	98
444	Xanthosine-5TMS	0	0	0	0	0	0	0	0	0	0	0	0	0	0	0	0	0	0	0	0	0	0	0	0
445	Cytidine-4TMS	0	0	0	0	0	0	0	0	0	0	0	0	0	0	0	0	0	0	0	0	0	0	0	0
446	Lactose-meto-8TMS(1)	260	293	74	72479	47729	50454	1480	1468	1094	560	607	269	365	437	248	61975	56228	45672	848	1346	1034	543	537	203
447	Lactose-meto-8TMS(2)	284	209	294	8681	6594	6338	200	469	416	377	89	240	326	187	495	8150	6569	5600	89	319	495	500	162	306
448	Monostearin-2TMS	10662	11043	11678	15069	13175	13601	10743	14561	12585	11472	10719	11853	12463	11191	12466	11684	11766	12594	12092	12256	12162	12057	12364	13566
449	Carnosine-4TMS	0	0	0	0	0	0	0	0	0	0	0	0	0	0	0	0	0	0	0	0	0	0	0	0
450	Spermine-6TMS	168	153	208	371	317	1007	1576	3500	8469	5363	3981	3663	132	887	205	187	69	712	1757	2090	5003	6512	7583	4940
451	Guanosine-5TMS	0	0	0	0	0	0	0	0	0	0	0	0	0	0	0	0	0	0	0	0	0	0	0	0
452	Trehalose-8TMS	13832	10384	10372	22914	16495	18826	10292	11637	9213	12154	12713	9503	11802	9502	10254	20231	17594	14781	9228	8570	7401	7175	9094	4973
453	5'-Methylthioadenosine-2TMS	0	0	0	0	0	0	0	0	0	0	0	0	0	0	0	0	0	0	0	0	0	0	0	0
454	Maltose-meto-8TMS(1)	3362	2916	2998	6460	4791	4862	2762	3063	2368	3579	3134	2645	2929	2623	2550	4988	4205	4023	2395	2419	2249	3118	4202	3873
455	Lactitol-9TMS	1876	1869	1718	2233	2258	1480	1910	2265	1627	2290	2697	2287	2297	1968	1702	1995	1980	1320	1466	1667	1770	2387	3086	2621
456	5'-Methylthioadenosine-3TMS	0	0	0	0	0	0	0	0	0	0	0	0	0	0	0	0	0	0	0	0	0	0	0	0
457	Maltose-meto-8TMS(2)	1461	1222	1412	2092	1654	1774	1367	1929	1666	2020	2363	1542	1635	1242	1447	1598	1783	1362	1697	1953	1718	2289	3072	2079
458	Uridine monophosphate-5TMS	0	0	0	0	0	0	0	0	0	0	0	0	0	0	0	0	0	0	0	0	0	0	0	0
459	Thymidine monophosphate-3TMS	0	0	0	0	0	0	0	0	0	0	0	0	0	0	0	0	0	0	0	0	0	0	0	0
460	Maltitol-9TMS	0	0	0	0	0	0	0	0	0	0	0	0	0	0	0	0	0	0	0	0	0	0	0	0
461	Isomaltose-meto-8TMS(1)	60920	63647	67731	115640	98756	92295	62105	76573	60365	61486	69969	61812	79992	82411	72618	84981	82363	88283	75800	64490	65477	80346	67029	61938
462	Isomaltose-meto-8TMS(2)	9186	8161	9458	14613	10962	11744	7329	8955	9152	6803	9479	8288	6970	9539	10450	9700	10770	8258	8609	7912	9245	9352	10413	8970
463	Inosine monophosphate-5TMS	0	0	0	0	0	0	0	0	0	0	0	0	0	0	0	0	0	0	0	0	0	0	0	0
464	Cholecalciferol-TMS	0	0	0	0	0	0	0	0	0	0	0	0	0	0	0	0	0	0	0	0	0	0	0	0
465	Xanthosine monophosphate-6TMS	0	0	0	0	0	0	0	0	0	0	0	0	0	0	0	0	0	0	0	0	0	0	0	0
466	Adenosine monophosphate-5TMS	0	0	0	0	0	0	0	0	0	0	0	0	0	0	0	0	0	0	0	0	0	0	0	0
467	Adenosine 3',5'-cyclic monophosphate-3TMS	0	0	0	0	0	0	0	0	0	0	0	0	0	0	0	0	0	0	0	0	0	0	0	0
468	Cholesterol-TMS	0	0	0	0	0	0	0	0	0	0	0	0	0	0	0	0	0	0	0	0	0	0	0	0
469	Trehalose 6-phosphate-9TMS	0	0	0	0	0	0	0	0	0	0	0	0	0	0	0	0	0	0	0	0	0	0	0	0
